# Supplementary material for: Bis[4-(dimethyl­amino)pyridinium] tetra­bromidocuprate(II)
Source: Acta Crystallogr Sect E Struct Rep Online. 2009 Jul 22;65(Pt 8):m972. doi: 10.1107/S1600536809028128 (PMC2977401; doi:10.1107/S1600536809028128)
Supplement: Supplementary file 1 [file e-65-0m972-sup1.cif]

##############################################################################
###                                                                        ###
###        Electronic paper (Acta Crystallographica Section E)             ###
###                                                                        ###
##############################################################################
#                                                                            #
# This CIF contains the data in a paper accepted for publication in Acta     #
# Crystallographica Section E. It conforms to the requirements of Notes      #
# for Authors for Section E, and has been peer reviewed under the auspices   #
# of the IUCr Commission on Journals.                                        #
#                                                                            #
# Full details of the Crystallographic Information File format               #
# are given in the paper "The Crystallographic Information File (CIF):       #
# a New Standard Archive File for Crystallography" by S. R. Hall, F. H.      #
# Allen and I. D. Brown [Acta Cryst. (1991), A47, 655-685].                  #
#                                                                            #
# The current version of the core CIF dictionary is obtainable from          #
# ftp://ftp.iucr.org/pub/cif_core.dic. The current version number is 2.4.    #
#                                                                            #
# Software is freely available for graphical display of the structure(s) in  #
# this CIF.  For information consult the CIF home page http://www.iucr.org/  #
# cif/home.html                                                              #
#                                                                            #
# This file may be used for bona fide research purposes within the           #
# scientific community so long as proper attribution is given to the journal # 
# article from which it was obtained.                                        #
#                                                                            #
##############################################################################
                                             
data_global
_audit_creation_method     SHELXL-97
_journal_date_recd_electronic     2009-07-16
_journal_date_accepted     2009-07-17
_journal_name_full     'Acta Crystallographica, Section E'
_journal_year     2009
_journal_volume     65
_journal_issue      8
_journal_page_first     m972
_journal_page_last     m972
_journal_paper_category     QM
_journal_coeditor_code     TK2503
_publ_contact_author
;
Dr. Seik Weng Ng
Department of Chemistry
University of Malaya
50603 Kuala Lumpur
Malaysia
;
_publ_contact_author_email     seikweng@um.edu.my
_publ_contact_author_fax     '03 7967 4193'
_publ_contact_author_phone     '03 7967 6778'
_publ_section_title
;
Bis[4-(dimethylamino)pyridinium] tetrabromidocuprate(II)
;
loop_
    _publ_author_name
    _publ_author_address
    'Lo, Kong Mun'
;
Department of Chemistry
University of Malaya
50603 Kuala Lumpur
Malaysia
;
    'Ng, Seik Weng'
;
Department of Chemistry
University of Malaya
50603 Kuala Lumpur
Malaysia
;
_publ_section_synopsis     .
data_I
_audit_creation_method     SHELXL-97
_chemical_name_systematic
;
Bis[4-(dimethylamino)pyridinium] tetrabromidocuprate(II)
;
_chemical_name_common     ?
_chemical_formula_moiety     '2(C7 H11 N2 +), Br4 Cu 2-'
_chemical_formula_sum     'C14 H22 Br4 Cu N4'
_chemical_formula_iupac     '(C7 H11 N2)2 [Cu1 Br4]'
_chemical_formula_weight     629.54
_chemical_melting_point     ?
_symmetry_cell_setting     Triclinic
_symmetry_space_group_name_H-M     'P -1'
_symmetry_space_group_name_Hall     '-P 1'
loop_
    _symmetry_equiv_pos_as_xyz
    'x, y, z'
    '-x, -y, -z'
_cell_length_a     8.1768(2)
_cell_length_b     9.2406(3)
_cell_length_c     14.3686(4)
_cell_angle_alpha     93.689(2)
_cell_angle_beta     94.814(2)
_cell_angle_gamma     105.073(2)
_cell_volume     1040.42(5)
_cell_formula_units_Z     2
_cell_measurement_reflns_used     2442
_cell_measurement_theta_min     2.3
_cell_measurement_theta_max     27.5
_cell_measurement_temperature     233(2)
_exptl_crystal_description     Block
_exptl_crystal_colour     Black
_exptl_crystal_size_max     0.35
_exptl_crystal_size_mid     0.30
_exptl_crystal_size_min     0.10
_exptl_crystal_density_diffrn     2.010
_exptl_crystal_density_meas     ?
_exptl_crystal_density_method     'not measured'
_exptl_crystal_F_000     606
_exptl_absorpt_coefficient_mu     8.734
_exptl_absorpt_correction_type     Multi-scan
_exptl_absorpt_process_details     '(SADABS; Sheldrick, 1996)'
_exptl_absorpt_correction_T_min     0.321
_exptl_absorpt_correction_T_max     0.746
_diffrn_ambient_temperature     233(2)
_diffrn_radiation_type     MoK\a
_diffrn_radiation_wavelength     0.71073
_diffrn_radiation_source     'fine-focus sealed tube'
_diffrn_radiation_monochromator     graphite
_diffrn_measurement_device_type     'Bruker SMART APEX'
_diffrn_measurement_method     \w
_diffrn_detector_area_resol_mean     ?
_diffrn_reflns_number     7224
_diffrn_reflns_av_R_equivalents     0.042
_diffrn_reflns_av_sigmaI/netI     0.079
_diffrn_reflns_theta_min     1.4
_diffrn_reflns_theta_max     27.5
_diffrn_reflns_theta_full     27.5
_diffrn_measured_fraction_theta_max     0.962
_diffrn_measured_fraction_theta_full     0.962
_diffrn_reflns_limit_h_min     -10
_diffrn_reflns_limit_h_max     10
_diffrn_reflns_limit_k_min     -10
_diffrn_reflns_limit_k_max     12
_diffrn_reflns_limit_l_min     -18
_diffrn_reflns_limit_l_max     18
_diffrn_standards_number     0
_diffrn_standards_interval_count     0
_diffrn_standards_interval_time     0
_diffrn_standards_decay_%     0
_reflns_number_total     4595
_reflns_number_gt     3168
_reflns_threshold_expression     I>2\s(I)
_refine_ls_structure_factor_coef     Fsqd
_refine_ls_matrix_type     full
_refine_ls_R_factor_all     0.070
_refine_ls_R_factor_gt     0.043
_refine_ls_wR_factor_gt     0.110
_refine_ls_wR_factor_ref     0.123
_refine_ls_goodness_of_fit_ref     1.00
_refine_ls_restrained_S_all     1.00
_refine_ls_number_reflns     4595
_refine_ls_number_parameters     213
_refine_ls_number_restraints     0
_refine_ls_hydrogen_treatment     constr
_refine_ls_weighting_scheme     calc
_refine_ls_weighting_details
                 'calc w=1/[\s^2^(Fo^2^)+(0.0566P)^2^] where P=(Fo^2^+2Fc^2^)/3'
_atom_sites_solution_hydrogens     geom
_atom_sites_solution_primary     direct
_atom_sites_solution_secondary     difmap
_refine_ls_shift/su_max     0.001
_refine_ls_shift/su_mean     0.001
_refine_diff_density_max     0.84
_refine_diff_density_min     -0.82
_refine_ls_extinction_method     'SHELXL97 (Sheldrick, 2008)'
_refine_ls_extinction_coef     0.0078(8)
_refine_ls_extinction_expression
                                  'Fc^*^=kFc[1+0.001xFc^2^\l^3^/sin(2\q)]^-1/4^'
loop_
    _atom_type_symbol
    _atom_type_description
    _atom_type_scat_dispersion_real
    _atom_type_scat_dispersion_imag
    _atom_type_scat_source
    'C' 'C' 0.0033 0.0016
                         'International Tables Vol C Tables 4.2.6.8 and 6.1.1.4'
    'H' 'H' 0.0000 0.0000
                         'International Tables Vol C Tables 4.2.6.8 and 6.1.1.4'
    'N' 'N' 0.0061 0.0033
                         'International Tables Vol C Tables 4.2.6.8 and 6.1.1.4'
    'Cu' 'Cu' 0.3201 1.2651
                         'International Tables Vol C Tables 4.2.6.8 and 6.1.1.4'
    'Br' 'Br' -0.2901 2.4595
                         'International Tables Vol C Tables 4.2.6.8 and 6.1.1.4'
_computing_data_collection     'APEX2 (Bruker, 2008)'
_computing_cell_refinement     'SAINT (Bruker, 2008)'
_computing_data_reduction     'SAINT (Bruker, 2008)'
_computing_structure_solution     'SHELXS97 (Sheldrick, 2008)'
_computing_structure_refinement     'SHELXL97 (Sheldrick, 2008)'
_computing_molecular_graphics     'X-SEED (Barbour, 2001)'
_computing_publication_material     'publCIF (Westrip, 2009)'
loop_
    _atom_site_type_symbol
    _atom_site_label
    _atom_site_fract_x
    _atom_site_fract_y
    _atom_site_fract_z
    _atom_site_U_iso_or_equiv
    _atom_site_adp_type
    _atom_site_calc_flag
    _atom_site_refinement_flags
    _atom_site_occupancy
    _atom_site_disorder_assembly
    _atom_site_disorder_group
    Br Br1 0.46757(8) 0.23274(7) 0.31534(5) 0.04383(19) Uani d . 1 . .
    Br Br2 0.44673(8) 0.69937(7) 0.29470(5) 0.0458(2) Uani d . 1 . .
    Br Br3 0.11950(8) 0.35808(7) 0.20247(4) 0.03895(18) Uani d . 1 . .
    Br Br4 0.65667(8) 0.48740(7) 0.15029(4) 0.04107(19) Uani d . 1 . .
    Cu Cu1 0.41731(9) 0.44301(7) 0.23676(5) 0.0323(2) Uani d . 1 . .
    N N1 0.8043(9) 0.5220(8) 0.4011(5) 0.067(2) Uani d . 1 . .
    H H1 0.7335 0.4434 0.3685 0.081 Uiso calc R 1 . .
    N N2 1.1304(7) 0.8919(6) 0.5502(4) 0.0466(13) Uani d . 1 . .
    N N3 0.6251(7) 0.8455(6) 0.1004(4) 0.0478(13) Uani d . 1 . .
    H H3 0.5794 0.7776 0.1376 0.057 Uiso calc R 1 . .
    N N4 0.8436(7) 1.1604(6) -0.0731(3) 0.0415(12) Uani d . 1 . .
    C C1 0.9472(12) 0.5930(9) 0.3673(5) 0.063(2) Uani d . 1 . .
    H H1A 0.9709 0.5576 0.3085 0.075 Uiso calc R 1 . .
    C C2 1.0582(9) 0.7127(9) 0.4141(5) 0.0521(18) Uani d . 1 . .
    H H2 1.1589 0.7596 0.3887 0.062 Uiso calc R 1 . .
    C C3 1.0231(7) 0.7695(7) 0.5032(4) 0.0343(13) Uani d . 1 . .
    C C4 0.8711(8) 0.6903(8) 0.5360(5) 0.0465(16) Uani d . 1 . .
    H H4 0.8409 0.7213 0.5942 0.056 Uiso calc R 1 . .
    C C5 0.7692(9) 0.5702(9) 0.4836(5) 0.064(2) Uani d . 1 . .
    H H5 0.6683 0.5179 0.5067 0.077 Uiso calc R 1 . .
    C C6 1.2928(10) 0.9673(9) 0.5180(6) 0.067(2) Uani d . 1 . .
    H H6A 1.2723 1.0101 0.4597 0.100 Uiso calc R 1 . .
    H H6B 1.3585 0.8951 0.5080 0.100 Uiso calc R 1 . .
    H H6C 1.3556 1.0469 0.5650 0.100 Uiso calc R 1 . .
    C C7 1.0967(10) 0.9465(9) 0.6426(5) 0.062(2) Uani d . 1 . .
    H H7A 0.9814 0.9571 0.6393 0.093 Uiso calc R 1 . .
    H H7B 1.1767 1.0433 0.6623 0.093 Uiso calc R 1 . .
    H H7C 1.1095 0.8752 0.6875 0.093 Uiso calc R 1 . .
    C C8 0.6803(9) 0.8036(7) 0.0201(5) 0.0472(17) Uani d . 1 . .
    H H8 0.6688 0.7008 0.0045 0.057 Uiso calc R 1 . .
    C C9 0.7497(8) 0.9012(7) -0.0374(4) 0.0409(15) Uani d . 1 . .
    H H9 0.7858 0.8671 -0.0931 0.049 Uiso calc R 1 . .
    C C10 0.7710(7) 1.0591(6) -0.0161(4) 0.0328(13) Uani d . 1 . .
    C C11 0.7118(7) 1.1009(7) 0.0682(4) 0.0374(14) Uani d . 1 . .
    H H11 0.7217 1.2026 0.0863 0.045 Uiso calc R 1 . .
    C C12 0.6401(8) 0.9918(8) 0.1234(4) 0.0462(17) Uani d . 1 . .
    H H12 0.5999 1.0200 0.1793 0.055 Uiso calc R 1 . .
    C C13 0.9027(9) 1.1174(9) -0.1615(5) 0.0558(18) Uani d . 1 . .
    H H13A 0.9415 1.0274 -0.1553 0.084 Uiso calc R 1 . .
    H H13B 0.9960 1.1986 -0.1764 0.084 Uiso calc R 1 . .
    H H13C 0.8099 1.0977 -0.2112 0.084 Uiso calc R 1 . .
    C C14 0.8708(10) 1.3216(6) -0.0511(5) 0.059(2) Uani d . 1 . .
    H H14A 0.9513 1.3551 0.0044 0.088 Uiso calc R 1 . .
    H H14B 0.7635 1.3424 -0.0398 0.088 Uiso calc R 1 . .
    H H14C 0.9158 1.3747 -0.1035 0.088 Uiso calc R 1 . .
loop_
    _atom_site_aniso_label
    _atom_site_aniso_U_11
    _atom_site_aniso_U_22
    _atom_site_aniso_U_33
    _atom_site_aniso_U_12
    _atom_site_aniso_U_13
    _atom_site_aniso_U_23
    Br1 0.0494(4) 0.0387(4) 0.0482(4) 0.0151(3) 0.0101(3) 0.0186(3)
    Br2 0.0496(4) 0.0355(3) 0.0513(4) 0.0073(3) 0.0199(3) -0.0051(3)
    Br3 0.0337(3) 0.0415(3) 0.0407(3) 0.0089(3) 0.0043(2) 0.0009(3)
    Br4 0.0450(4) 0.0397(3) 0.0446(4) 0.0155(3) 0.0205(3) 0.0109(3)
    Cu1 0.0331(4) 0.0319(4) 0.0336(4) 0.0095(3) 0.0084(3) 0.0061(3)
    N1 0.062(5) 0.074(5) 0.060(4) 0.022(4) -0.024(4) -0.017(4)
    N2 0.034(3) 0.058(3) 0.042(3) 0.002(3) 0.004(2) 0.003(3)
    N3 0.053(4) 0.045(3) 0.040(3) 0.002(3) 0.003(3) 0.009(3)
    N4 0.050(3) 0.035(3) 0.036(3) 0.005(2) 0.005(2) 0.005(2)
    C1 0.078(6) 0.075(5) 0.050(4) 0.052(5) 0.000(4) -0.010(4)
    C2 0.041(4) 0.077(5) 0.048(4) 0.031(4) 0.014(3) 0.001(4)
    C3 0.028(3) 0.046(3) 0.034(3) 0.019(3) 0.005(2) 0.006(3)
    C4 0.040(4) 0.060(4) 0.036(3) 0.005(3) 0.010(3) 0.007(3)
    C5 0.043(5) 0.083(6) 0.059(5) 0.004(4) -0.005(4) 0.014(5)
    C6 0.054(5) 0.063(5) 0.074(5) -0.005(4) 0.001(4) 0.029(4)
    C7 0.058(5) 0.068(5) 0.052(4) 0.009(4) -0.003(4) -0.011(4)
    C8 0.060(5) 0.030(3) 0.048(4) 0.008(3) -0.003(3) 0.003(3)
    C9 0.050(4) 0.041(3) 0.031(3) 0.014(3) 0.000(3) -0.003(3)
    C10 0.028(3) 0.036(3) 0.030(3) 0.004(2) -0.007(2) 0.001(3)
    C11 0.037(3) 0.037(3) 0.034(3) 0.005(3) 0.000(3) -0.003(3)
    C12 0.038(4) 0.069(5) 0.031(3) 0.015(3) 0.002(3) 0.000(3)
    C13 0.060(5) 0.070(5) 0.037(4) 0.009(4) 0.016(3) 0.016(4)
    C14 0.091(6) 0.022(3) 0.061(5) 0.007(3) 0.000(4) 0.017(3)
loop_
    _geom_bond_atom_site_label_1
    _geom_bond_atom_site_label_2
    _geom_bond_site_symmetry_2
    _geom_bond_distance
    _geom_bond_publ_flag
    Br1 Cu1 . 2.4164(9) ?
    Br2 Cu1 . 2.4039(9) ?
    Br3 Cu1 . 2.3544(9) ?
    Br4 Cu1 . 2.3662(9) ?
    N1 C5 . 1.320(10) ?
    N1 C1 . 1.330(11) ?
    N1 H1 . 0.8800 ?
    N2 C3 . 1.339(7) ?
    N2 C6 . 1.458(9) ?
    N2 C7 . 1.463(8) ?
    N3 C12 . 1.342(8) ?
    N3 C8 . 1.343(9) ?
    N3 H3 . 0.8800 ?
    N4 C10 . 1.338(7) ?
    N4 C14 . 1.457(7) ?
    N4 C13 . 1.464(8) ?
    C1 C2 . 1.334(10) ?
    C1 H1A . 0.9400 ?
    C2 C3 . 1.431(8) ?
    C2 H2 . 0.9400 ?
    C3 C4 . 1.404(8) ?
    C4 C5 . 1.341(9) ?
    C4 H4 . 0.9400 ?
    C5 H5 . 0.9400 ?
    C6 H6A . 0.9700 ?
    C6 H6B . 0.9700 ?
    C6 H6C . 0.9700 ?
    C7 H7A . 0.9700 ?
    C7 H7B . 0.9700 ?
    C7 H7C . 0.9700 ?
    C8 C9 . 1.314(9) ?
    C8 H8 . 0.9400 ?
    C9 C10 . 1.433(8) ?
    C9 H9 . 0.9400 ?
    C10 C11 . 1.410(8) ?
    C11 C12 . 1.364(9) ?
    C11 H11 . 0.9400 ?
    C12 H12 . 0.9400 ?
    C13 H13A . 0.9700 ?
    C13 H13B . 0.9700 ?
    C13 H13C . 0.9700 ?
    C14 H14A . 0.9700 ?
    C14 H14B . 0.9700 ?
    C14 H14C . 0.9700 ?
loop_
    _geom_angle_atom_site_label_1
    _geom_angle_atom_site_label_2
    _geom_angle_atom_site_label_3
    _geom_angle_site_symmetry_1
    _geom_angle_site_symmetry_3
    _geom_angle
    _geom_angle_publ_flag
    Br1 Cu1 Br2 . . 131.05(4) ?
    Br1 Cu1 Br3 . . 99.47(3) ?
    Br1 Cu1 Br4 . . 97.82(3) ?
    Br2 Cu1 Br3 . . 100.27(3) ?
    Br2 Cu1 Br4 . . 97.76(3) ?
    Br3 Cu1 Br4 . . 136.48(4) ?
    C5 N1 C1 . . 119.7(7) ?
    C5 N1 H1 . . 120.2 ?
    C1 N1 H1 . . 120.2 ?
    C3 N2 C6 . . 122.6(6) ?
    C3 N2 C7 . . 120.4(6) ?
    C6 N2 C7 . . 116.7(6) ?
    C12 N3 C8 . . 119.5(6) ?
    C12 N3 H3 . . 120.2 ?
    C8 N3 H3 . . 120.2 ?
    C10 N4 C14 . . 122.4(5) ?
    C10 N4 C13 . . 122.4(5) ?
    C14 N4 C13 . . 115.2(6) ?
    C2 C1 N1 . . 122.3(7) ?
    C2 C1 H1A . . 118.9 ?
    N1 C1 H1A . . 118.9 ?
    C1 C2 C3 . . 119.6(7) ?
    C1 C2 H2 . . 120.2 ?
    C3 C2 H2 . . 120.2 ?
    N2 C3 C4 . . 123.4(5) ?
    N2 C3 C2 . . 120.7(6) ?
    C4 C3 C2 . . 116.0(6) ?
    C5 C4 C3 . . 119.5(6) ?
    C5 C4 H4 . . 120.2 ?
    C3 C4 H4 . . 120.2 ?
    N1 C5 C4 . . 122.9(8) ?
    N1 C5 H5 . . 118.5 ?
    C4 C5 H5 . . 118.5 ?
    N2 C6 H6A . . 109.5 ?
    N2 C6 H6B . . 109.5 ?
    H6A C6 H6B . . 109.5 ?
    N2 C6 H6C . . 109.5 ?
    H6A C6 H6C . . 109.5 ?
    H6B C6 H6C . . 109.5 ?
    N2 C7 H7A . . 109.5 ?
    N2 C7 H7B . . 109.5 ?
    H7A C7 H7B . . 109.5 ?
    N2 C7 H7C . . 109.5 ?
    H7A C7 H7C . . 109.5 ?
    H7B C7 H7C . . 109.5 ?
    C9 C8 N3 . . 122.3(6) ?
    C9 C8 H8 . . 118.9 ?
    N3 C8 H8 . . 118.9 ?
    C8 C9 C10 . . 120.8(6) ?
    C8 C9 H9 . . 119.6 ?
    C10 C9 H9 . . 119.6 ?
    N4 C10 C11 . . 122.2(5) ?
    N4 C10 C9 . . 121.7(5) ?
    C11 C10 C9 . . 116.1(6) ?
    C12 C11 C10 . . 119.2(5) ?
    C12 C11 H11 . . 120.4 ?
    C10 C11 H11 . . 120.4 ?
    N3 C12 C11 . . 122.1(6) ?
    N3 C12 H12 . . 118.9 ?
    C11 C12 H12 . . 118.9 ?
    N4 C13 H13A . . 109.5 ?
    N4 C13 H13B . . 109.5 ?
    H13A C13 H13B . . 109.5 ?
    N4 C13 H13C . . 109.5 ?
    H13A C13 H13C . . 109.5 ?
    H13B C13 H13C . . 109.5 ?
    N4 C14 H14A . . 109.5 ?
    N4 C14 H14B . . 109.5 ?
    H14A C14 H14B . . 109.5 ?
    N4 C14 H14C . . 109.5 ?
    H14A C14 H14C . . 109.5 ?
    H14B C14 H14C . . 109.5 ?
loop_
    _geom_torsion_atom_site_label_1
    _geom_torsion_atom_site_label_2
    _geom_torsion_atom_site_label_3
    _geom_torsion_atom_site_label_4
    _geom_torsion_site_symmetry_1
    _geom_torsion_site_symmetry_2
    _geom_torsion_site_symmetry_3
    _geom_torsion_site_symmetry_4
    _geom_torsion
    _geom_torsion_publ_flag
    C5 N1 C1 C2 . . . . -0.1(12) ?
    N1 C1 C2 C3 . . . . -0.9(11) ?
    C6 N2 C3 C4 . . . . 176.1(7) ?
    C7 N2 C3 C4 . . . . 2.7(9) ?
    C6 N2 C3 C2 . . . . -4.6(9) ?
    C7 N2 C3 C2 . . . . -178.0(6) ?
    C1 C2 C3 N2 . . . . -178.2(6) ?
    C1 C2 C3 C4 . . . . 1.2(9) ?
    N2 C3 C4 C5 . . . . 178.9(6) ?
    C2 C3 C4 C5 . . . . -0.5(9) ?
    C1 N1 C5 C4 . . . . 0.8(12) ?
    C3 C4 C5 N1 . . . . -0.4(11) ?
    C12 N3 C8 C9 . . . . 0.2(10) ?
    N3 C8 C9 C10 . . . . 0.5(10) ?
    C14 N4 C10 C11 . . . . 1.6(9) ?
    C13 N4 C10 C11 . . . . -179.0(5) ?
    C14 N4 C10 C9 . . . . -178.1(6) ?
    C13 N4 C10 C9 . . . . 1.3(8) ?
    C8 C9 C10 N4 . . . . 179.0(6) ?
    C8 C9 C10 C11 . . . . -0.7(8) ?
    N4 C10 C11 C12 . . . . -179.6(5) ?
    C9 C10 C11 C12 . . . . 0.2(8) ?
    C8 N3 C12 C11 . . . . -0.8(9) ?
    C10 C11 C12 N3 . . . . 0.6(9) ?
loop_
    _geom_hbond_atom_site_label_D
    _geom_hbond_atom_site_label_H
    _geom_hbond_atom_site_label_A
    _geom_hbond_site_symmetry_A
    _geom_hbond_distance_DH
    _geom_hbond_distance_HA
    _geom_hbond_distance_DA
    _geom_hbond_angle_DHA
    _geom_hbond_publ_flag
    N1 H1 Br1 . 0.88 2.54 3.380(7) 162 yes
    N3 H3 Br2 . 0.88 2.65 3.449(6) 152 yes
