# Supplementary material for: Bis[4-(dimethyl­amino)pyridinium] tetra­bromidocuprate(II)
Source: Acta Crystallogr Sect E Struct Rep Online. 2009 Jul 22;65(Pt 8):m972. doi: 10.1107/S1600536809028128 (PMC2977401; doi:10.1107/S1600536809028128)
Supplement: Supplementary file 2 [file e-65-0m972-Isup2.hkl]

# 
# h,k,l, Fc-squared, Fo-squared, sigma(Fo-squared) and status flag 
# 
data_I
_shelx_title '  P-1' 
_shelx_refln_list_code          4 
_shelx_F_calc_maximum      295.66 
_exptl_crystal_F_000       606.00 
_reflns_d_resolution_high  0.7696 
 
loop_ 
 _symmetry_equiv_pos_as_xyz 
 'x, y, z' 
 '-x, -y, -z' 
 
_cell_length_a     8.1768 
_cell_length_b     9.2406 
_cell_length_c    14.3686 
_cell_angle_alpha  93.689 
_cell_angle_beta   94.814 
_cell_angle_gamma 105.073 
 
_shelx_F_squared_multiplier     1.000 
 
loop_ 
 _refln_index_h 
 _refln_index_k 
 _refln_index_l 
 _refln_F_squared_calc 
 _refln_F_squared_meas 
 _refln_F_squared_sigma 
 _refln_observed_status 
   1   0   0     9044.34     7311.94    247.29 o 
   2   0   0     4623.04     3824.28    122.03 o 
   3   0   0     2153.14     2187.00     92.19 o 
   4   0   0     4060.14     4179.41    138.08 o 
   5   0   0      801.99      870.10     59.30 o 
   6   0   0       99.98      110.90     23.78 o 
   7   0   0      489.49      567.69     73.90 o 
   8   0   0        5.12       38.23     58.57 o 
   9   0   0     1144.75     1584.32    149.99 o 
  10   0   0       90.18      139.58     79.35 o 
 -10   1   0       29.54        5.67     70.08 o 
  -9   1   0      131.28      152.92     73.29 o 
  -8   1   0       30.95       16.30     56.67 o 
  -7   1   0      619.42      779.30     96.21 o 
  -6   1   0      321.11      387.51     43.32 o 
  -5   1   0      719.91      644.08     34.76 o 
  -4   1   0     2988.79     2901.14     97.92 o 
  -3   1   0      116.33      136.49     11.97 o 
  -2   1   0      961.96      932.97     42.87 o 
  -1   1   0     5559.04     5839.83    244.91 o 
   0   1   0    12622.13    12434.25    452.36 o 
   1   1   0      746.95      769.92     47.52 o 
   2   1   0     1251.78     1279.94     56.77 o 
   3   1   0      919.26      832.14     59.62 o 
   4   1   0     3801.39     3840.77    158.28 o 
   5   1   0       11.47        4.13     19.28 o 
   6   1   0      587.52      620.02     47.42 o 
   7   1   0       54.62       84.37     49.09 o 
   8   1   0      153.86      207.14     63.31 o 
   9   1   0      611.88      754.47     96.14 o 
 -10   2   0      192.41      134.37     72.42 o 
  -9   2   0       11.58       21.55     62.08 o 
  -8   2   0      161.13      250.86     72.12 o 
  -7   2   0      419.06      539.00     65.55 o 
  -6   2   0      417.28      463.39     45.93 o 
  -5   2   0     4265.34     4216.06    138.99 o 
  -4   2   0     4756.15     4429.58    142.74 o 
  -3   2   0     4957.40     5120.84    200.29 o 
  -2   2   0    50894.56    50416.08   1508.82 o 
  -1   2   0     2803.99     3007.09    109.02 o 
   0   2   0       23.79       38.99      5.76 o 
   1   2   0     5515.17     5551.74    387.02 o 
   2   2   0      188.11      224.43     22.84 o 
   3   2   0    16270.91    14839.04    574.66 o 
   4   2   0     1633.13     1514.45     73.13 o 
   5   2   0        8.19       35.39     28.03 o 
   6   2   0      284.03      296.42     34.84 o 
   7   2   0     2387.53     2668.70    187.45 o 
   8   2   0      129.64      152.17     61.86 o 
   9   2   0       25.35       17.13     69.32 o 
 -10   3   0      448.00      597.61     96.95 o 
  -9   3   0       37.93       87.09     64.62 o 
  -8   3   0     1402.94     1752.84    103.54 o 
  -7   3   0        7.29       70.21     39.83 o 
  -6   3   0      529.73      464.78     53.65 o 
  -5   3   0      184.80      163.64     15.78 o 
  -4   3   0      924.18      885.95     70.85 o 
  -3   3   0      793.12      852.82     42.71 o 
  -2   3   0     1523.88     1713.38    114.42 o 
  -1   3   0     6286.82     6143.65    230.14 o 
   0   3   0       64.59       62.39      8.45 o 
   1   3   0     2084.65     1926.42     78.41 o 
   2   3   0     1384.69     1328.11     71.23 o 
   3   3   0     9440.75     9745.39    303.10 o 
   4   3   0      470.75      586.87     72.50 o 
   5   3   0     1212.04     1234.46     55.76 o 
   6   3   0      804.34      920.00     51.42 o 
   7   3   0     1431.33     1976.56    124.35 o 
   8   3   0       51.70       65.79     64.15 o 
   9   3   0      287.79      404.48     87.84 o 
 -10   4   0      253.79      205.50     80.29 o 
  -9   4   0      334.81      373.22     97.81 o 
  -8   4   0      816.29      951.69    161.44 o 
  -7   4   0     1757.10     1878.64    164.64 o 
  -6   4   0     2896.92     2648.63    121.29 o 
  -5   4   0     3909.74     3713.79    154.94 o 
  -4   4   0    12267.85    11756.33    447.64 o 
  -3   4   0      898.12      784.63     37.89 o 
  -2   4   0    11696.00    11978.12    360.06 o 
  -1   4   0    25942.29    25930.70   1298.40 o 
   0   4   0     2871.78     2844.64    147.69 o 
   1   4   0     5246.43     4947.10    187.23 o 
   2   4   0     1082.47      986.85     47.54 o 
   3   4   0     5902.93     5578.55    178.46 o 
   4   4   0      599.27      669.60     37.18 o 
   5   4   0     4038.30     4188.18    142.40 o 
   6   4   0       49.73       -4.78     57.29 o 
   7   4   0       45.94        5.00     71.06 o 
   8   4   0      194.72      184.73     67.19 o 
 -10   5   0        5.53     -106.28     70.85 o 
  -9   5   0      619.54      629.82    108.66 o 
  -8   5   0      453.19      449.51    115.24 o 
  -7   5   0      755.34      672.27     55.26 o 
  -6   5   0      130.85      146.89     29.26 o 
  -5   5   0     3161.83     3187.12    133.04 o 
  -4   5   0     2439.05     2510.14    111.20 o 
  -3   5   0       15.62       14.73      9.49 o 
  -2   5   0     1461.87     1473.93     48.56 o 
  -1   5   0      177.36      177.47     22.28 o 
   0   5   0     2320.73     2516.14    133.26 o 
   1   5   0     1332.53     1247.35     72.03 o 
   2   5   0     2824.63     2476.99    102.08 o 
   3   5   0      649.01      609.71     45.15 o 
   4   5   0     3004.52     3040.51    106.47 o 
   5   5   0     1100.93     1188.75     68.19 o 
   6   5   0       11.76        3.16     42.45 o 
   7   5   0      139.70      128.84     57.99 o 
   8   5   0        0.58        5.97     69.53 o 
 -10   6   0       67.34       73.02    135.41 o 
  -9   6   0     1302.38     1333.77    285.78 o 
  -8   6   0      462.13      440.48     55.49 o 
  -7   6   0      125.68      113.88     34.88 o 
  -6   6   0      387.85      388.12     37.34 o 
  -5   6   0      305.22      340.21     29.30 o 
  -4   6   0     3206.45     3333.11    107.49 o 
  -3   6   0     4916.41     4980.30    154.23 o 
  -2   6   0      916.79      841.36     38.04 o 
  -1   6   0     2520.32     2362.34    128.35 o 
   0   6   0      337.00      305.54     33.25 o 
   1   6   0       53.01       67.36     21.41 o 
   2   6   0      987.10      850.95     57.76 o 
   3   6   0      160.98      178.43     38.41 o 
   4   6   0     1086.73     1117.54     62.07 o 
   5   6   0       69.71      107.95     64.10 o 
   6   6   0     1520.85     1741.49    144.30 o 
   7   6   0      165.13      182.92     69.83 o 
  -9   7   0     1037.14      784.09     98.06 o 
  -8   7   0        0.38        7.54     38.38 o 
  -7   7   0       17.48       32.55     28.40 o 
  -6   7   0      351.81      314.38     33.63 o 
  -5   7   0     1032.18     1100.14     47.58 o 
  -4   7   0      492.67      511.96     28.56 o 
  -3   7   0      225.56      245.29     17.26 o 
  -2   7   0     1167.61     1264.76     53.67 o 
  -1   7   0     1550.99     1559.92     90.79 o 
   0   7   0      505.03      444.90     42.33 o 
   1   7   0      143.02      175.69     28.77 o 
   2   7   0       26.77       47.61     25.70 o 
   3   7   0       22.83        7.57     21.83 o 
   4   7   0       10.56       50.18     34.71 o 
  -9   8   0       16.43      -22.05     73.55 o 
  -8   8   0      584.07      580.21     54.08 o 
  -7   8   0      491.73      431.16     42.11 o 
  -6   8   0     4968.45     4579.52    359.64 o 
  -5   8   0     3694.52     3845.12    154.23 o 
  -4   8   0      745.72      757.08     66.71 o 
  -3   8   0      397.35      422.49     45.73 o 
  -2   8   0      581.46      665.25     56.97 o 
  -1   8   0       54.26       49.21     28.16 o 
   0   8   0       11.54       11.45     27.26 o 
   1   8   0      754.13      757.42     58.69 o 
   2   8   0        8.69        5.51     27.83 o 
   3   8   0      710.79      631.59     60.66 o 
  -5   9   0      559.21      550.57     62.11 o 
  -4   9   0      448.42      522.25     56.60 o 
  -3   9   0       32.74       71.91     36.52 o 
  -2   9   0     1336.18     1322.39     88.47 o 
  -1   9   0       32.58       47.46     29.57 o 
   0   9   0      255.23      293.37     41.14 o 
   1   9   0      287.30      321.17     42.50 o 
   2   9   0       45.76        2.50     32.89 o 
  -6  10   0      153.94      190.53     55.72 o 
  -5  10   0       23.77        2.42     46.92 o 
  -4  10   0        0.10       40.39     43.11 o 
  -3  10   0      687.73      665.59     68.30 o 
  -2  10   0     1057.34     1067.40     81.56 o 
  -1  10   0       10.99       25.30     32.52 o 
   0  10   0        2.79       48.05     37.19 o 
   1  10   0      243.09      317.36     47.72 o 
  -6  11   0       21.34        5.13     49.51 o 
  -5  11   0        4.71       28.90     51.56 o 
  -4  11   0       14.00        4.42     48.55 o 
  -3  11   0      604.31      740.16     76.37 o 
  -2  11   0      135.22      170.31     46.91 o 
  -1  11   0        0.38      -39.95     40.89 o 
   0  11   0       35.40       23.21     41.79 o 
   3 -12   1       73.86       76.59     48.06 o 
   1 -11   1        0.36       22.06     41.83 o 
   2 -11   1      165.72      235.07     49.58 o 
   3 -11   1       13.94       30.74     45.44 o 
   4 -11   1      213.13      260.10     56.29 o 
   5 -11   1      331.17      399.13     64.49 o 
  -1 -10   1     1140.18     1274.41     90.33 o 
   0 -10   1       11.00      -27.36     34.87 o 
   1 -10   1        4.00        3.97     35.29 o 
   2 -10   1        6.23       -5.73     32.94 o 
   3 -10   1       31.77       52.63     37.20 o 
   4 -10   1      970.85      961.49     78.86 o 
   5 -10   1      366.44      426.50     61.03 o 
  -2  -9   1      214.09      182.53     36.37 o 
  -1  -9   1      128.98      121.17     34.84 o 
   0  -9   1     1306.65     1455.79     92.57 o 
   1  -9   1     1075.14     1200.22     81.55 o 
   2  -9   1     3518.20     3640.82    198.54 o 
   3  -9   1     2099.27     2087.98    125.83 o 
   4  -9   1       15.89       17.82     34.78 o 
   5  -9   1      565.31      622.68     64.40 o 
  -3  -8   1        6.63       25.24     13.88 o 
  -2  -8   1     1154.66      980.29     69.11 o 
  -1  -8   1        5.40       19.36     26.51 o 
   0  -8   1     2639.87     2634.81    145.53 o 
   1  -8   1     2260.51     2327.58    130.77 o 
   2  -8   1     9963.64     9863.14    504.19 o 
   3  -8   1     2339.75     2331.51     93.87 o 
   4  -8   1      288.05      318.53     22.42 o 
   5  -8   1      261.98      250.66     24.18 o 
   6  -8   1      172.72      216.36     47.50 o 
   7  -8   1       49.83       56.70     29.68 o 
   8  -8   1        5.71        3.55     37.22 o 
   9  -8   1      342.79      362.78     66.47 o 
  -5  -7   1      109.23      183.36     57.60 o 
  -4  -7   1      250.60      184.89     48.40 o 
  -2  -7   1     2006.95     1223.75     74.56 o 
  -1  -7   1      887.01      831.26     57.03 o 
   0  -7   1      998.54     1036.96     66.61 o 
   1  -7   1       47.66       55.35     23.46 o 
   2  -7   1     1461.59     1606.74     65.96 o 
   3  -7   1      449.72      508.19     25.95 o 
   4  -7   1      105.27      114.86     16.55 o 
   5  -7   1     1106.07      605.78     53.58 o 
   6  -7   1     1321.84     1260.52     67.77 o 
   7  -7   1       31.98       50.79     34.92 o 
   8  -7   1       68.79       29.56     36.67 o 
   9  -7   1        2.73      -38.37     56.88 o 
  -7  -6   1       40.78       65.81     65.28 o 
  -6  -6   1        1.64      -22.56     55.17 o 
  -5  -6   1      201.93      159.10     31.32 o 
  -4  -6   1      404.09      375.95     52.15 o 
  -3  -6   1     1513.52     1420.03    115.27 o 
  -2  -6   1     5992.98     5405.85    316.83 o 
  -1  -6   1      906.79      859.73     45.68 o 
   0  -6   1     6083.54     5882.25    301.56 o 
   1  -6   1      749.75      718.73     47.82 o 
   2  -6   1      116.44      118.73     14.51 o 
   3  -6   1     1989.44     2147.56     70.80 o 
   4  -6   1       37.61       11.95     23.18 o 
   5  -6   1     4706.29     4601.96    184.39 o 
   6  -6   1     1033.83     1073.54     90.02 o 
   7  -6   1      194.59      183.13     35.18 o 
   8  -6   1        0.49      -18.09     34.90 o 
   9  -6   1      448.38      533.55     86.81 o 
  10  -6   1       87.06       65.39    159.82 o 
  -8  -5   1      604.46      791.84    103.74 o 
  -7  -5   1       15.74      -27.66     57.16 o 
  -6  -5   1       34.25       53.32     20.96 o 
  -5  -5   1       11.07        8.24     20.65 o 
  -4  -5   1      673.04      726.77     80.11 o 
  -3  -5   1      149.99      116.26     44.61 o 
  -2  -5   1      919.57      832.42     77.15 o 
  -1  -5   1     1637.49     1259.99    179.77 o 
   0  -5   1     1165.68     1185.41     53.30 o 
   1  -5   1    15194.83    15002.30    754.41 o 
   2  -5   1     5606.17     5510.02    168.07 o 
   3  -5   1      268.91      238.99     19.48 o 
   4  -5   1       21.44       42.55     19.16 o 
   5  -5   1     4956.50     4795.69    191.72 o 
   6  -5   1      138.89      124.55     44.19 o 
   7  -5   1       79.77       28.90     31.35 o 
   8  -5   1        3.11      -21.83     44.23 o 
   9  -5   1      411.01      399.31    125.38 o 
  10  -5   1       22.97       58.96     89.85 o 
  -8  -4   1      594.23      654.28     92.77 o 
  -7  -4   1       74.00       25.23     78.77 o 
  -6  -4   1      642.83      706.93     59.01 o 
  -5  -4   1      878.30      980.94     63.99 o 
  -4  -4   1     3646.01     3763.84    161.38 o 
  -3  -4   1     1003.07      421.58     32.30 o 
  -2  -4   1    10233.72     8998.72    494.88 o 
  -1  -4   1     1660.23     1348.68     93.29 o 
   0  -4   1    12587.07    11970.46    439.36 o 
   1  -4   1    27577.56    25469.63    926.77 o 
   2  -4   1     2182.05     2302.93    117.24 o 
   3  -4   1     4236.59     4294.63    133.25 o 
   4  -4   1      236.25      219.51     21.86 o 
   5  -4   1     7558.85     7231.56    283.22 o 
   6  -4   1     1163.01     1120.71     66.28 o 
   7  -4   1     2427.75     2192.75    109.07 o 
   8  -4   1       64.26        8.21     39.47 o 
   9  -4   1        4.18       14.10     46.77 o 
  10  -4   1      232.28      307.34     83.43 o 
  -9  -3   1      204.33      208.70     78.68 o 
  -8  -3   1      151.78      285.74    111.38 o 
  -7  -3   1      860.32     1008.87    125.00 o 
  -6  -3   1     1546.63     1681.88     72.93 o 
  -5  -3   1       19.40        6.79     20.51 o 
  -4  -3   1       84.66      123.39     24.11 o 
  -3  -3   1        5.93       56.38     26.85 o 
  -2  -3   1       29.17       14.12     14.52 o 
  -1  -3   1     8878.55     6863.98    886.16 o 
   0  -3   1      273.50      163.46     13.95 o 
   1  -3   1     2488.73     2402.71     91.85 o 
   2  -3   1       55.27       41.86      6.99 o 
   3  -3   1     2080.26     2153.74     87.53 o 
   4  -3   1     6546.21     6405.97    249.49 o 
   5  -3   1     2669.46     2605.88     89.05 o 
   6  -3   1     1730.85     1692.51     87.20 o 
   8  -3   1      582.30      628.44     59.49 o 
   9  -3   1        0.25        7.52     45.97 o 
  10  -3   1       19.40       28.29     73.72 o 
  -9  -2   1      383.54      397.92     79.33 o 
  -8  -2   1      183.54      210.89     64.03 o 
  -7  -2   1     2415.34     2717.13    192.10 o 
  -6  -2   1     1428.85     1514.72     79.84 o 
  -5  -2   1       69.05       72.23     24.05 o 
  -4  -2   1     3339.98     3513.01    180.74 o 
  -3  -2   1      201.29      183.53     31.67 o 
  -2  -2   1     7246.09     6508.14    242.37 o 
  -1  -2   1    29799.48    29262.22   2894.52 o 
   0  -2   1       58.57       83.95     14.87 o 
   1  -2   1       46.34       38.87      4.68 o 
   2  -2   1      669.51      723.63     34.87 o 
   3  -2   1     2654.00     2993.64    119.88 o 
   4  -2   1     7106.75     7057.79    221.96 o 
   5  -2   1        2.48      -18.55     21.80 o 
   6  -2   1       33.30      -15.91     26.77 o 
   7  -2   1      304.21      364.89     48.85 o 
   8  -2   1     3735.63     4619.99    204.15 o 
   9  -2   1      648.70      651.23     97.36 o 
  10  -2   1      614.20      707.37    101.49 o 
  -9  -1   1       79.36      139.56     67.58 o 
  -8  -1   1       16.88       36.20     54.53 o 
  -7  -1   1     1205.75     1316.38    116.79 o 
  -6  -1   1      361.10      354.37     34.60 o 
  -5  -1   1     1635.10     1767.65     83.75 o 
  -4  -1   1     3051.18     3035.62    129.36 o 
  -3  -1   1    19864.80    20044.47    771.34 o 
  -2  -1   1       27.35      194.17     24.45 o 
  -1  -1   1       39.49       36.50     11.77 o 
   0  -1   1     2301.16     2281.61    161.97 o 
   1  -1   1     1080.90     1225.87     38.93 o 
   2  -1   1      162.41      254.48     25.81 o 
   3  -1   1      974.46      952.41     47.83 o 
   4  -1   1      504.91      416.54     21.54 o 
   5  -1   1      137.60      144.72     19.72 o 
   6  -1   1     1515.29     1695.17     92.03 o 
   7  -1   1     1116.97     1386.30    149.91 o 
   8  -1   1     1846.53     2475.20    185.12 o 
   9  -1   1      157.91      246.30     73.83 o 
  10  -1   1      569.51      556.94     94.50 o 
 -10   0   1      104.07      155.96     79.94 o 
  -9   0   1       19.80       46.68     61.48 o 
  -8   0   1      126.50      190.70     60.80 o 
  -7   0   1      304.26      329.85     60.78 o 
  -6   0   1     5153.46     5693.19    231.66 o 
  -5   0   1     5842.69     6258.94    251.12 o 
  -4   0   1    27777.19    29030.94   1113.92 o 
  -3   0   1    35564.36    33423.54   1276.63 o 
  -2   0   1     2426.85     2466.61     99.93 o 
  -1   0   1      697.09      836.51     49.32 o 
   0   0   1      287.31      304.44     11.78 o 
   1   0   1     3279.71     3816.33    148.32 o 
   2   0   1     8406.68     8286.99    256.59 o 
   3   0   1     7070.34     6328.74    198.85 o 
   4   0   1     4274.23     3924.00    128.89 o 
   5   0   1     6178.83     6474.41    208.52 o 
   6   0   1     7323.13     9391.30    372.53 o 
   7   0   1        0.80       16.73     48.52 o 
   8   0   1       52.74       43.74     61.01 o 
   9   0   1       14.45      101.45     66.76 o 
  10   0   1      114.70      152.05     80.16 o 
 -10   1   1      130.65      160.73     73.61 o 
  -9   1   1        4.80       66.75     60.64 o 
  -8   1   1     1752.81     2280.68    175.94 o 
  -7   1   1      545.43      697.44     79.10 o 
  -6   1   1      187.76      205.60     26.11 o 
  -5   1   1      519.45      570.25     32.36 o 
  -4   1   1    15646.58    15974.82    494.73 o 
  -3   1   1     2270.78     2113.53     74.75 o 
  -2   1   1     2745.70     2522.73    140.59 o 
  -1   1   1       66.54      119.53     14.28 o 
   0   1   1     2403.52     2911.44    148.89 o 
   1   1   1      298.58      231.77     30.70 o 
   2   1   1        5.97        2.37      7.99 o 
   3   1   1     4413.89     4184.69    136.06 o 
   4   1   1      102.96      112.30     18.38 o 
   5   1   1     5509.36     6033.88    344.13 o 
   6   1   1     2283.88     2695.60    184.06 o 
   7   1   1      539.55      607.96     77.85 o 
   8   1   1       63.71       57.61     56.64 o 
   9   1   1      282.14      342.21     75.37 o 
 -10   2   1       41.33       79.94     76.31 o 
  -9   2   1       53.34       64.41     63.97 o 
  -8   2   1     3976.96     4876.24    311.68 o 
  -7   2   1     1563.22     2078.26    158.36 o 
  -6   2   1     2674.08     2928.28    120.76 o 
  -5   2   1      473.16      478.83     27.91 o 
  -4   2   1     2689.27     2610.84     89.04 o 
  -3   2   1     2107.23     1943.01     83.73 o 
  -2   2   1     2366.36     2372.88    123.60 o 
  -1   2   1     5040.71     5373.19    162.33 o 
   0   2   1     9512.60     9948.79    499.66 o 
   1   2   1     1985.02     2004.88     78.23 o 
   2   2   1       32.01       27.86     17.10 o 
   3   2   1     3070.27     2950.51    144.15 o 
   4   2   1     5383.06     5497.37    394.14 o 
   5   2   1       24.14       19.55     22.50 o 
   6   2   1     1612.81     2072.67    150.79 o 
   7   2   1     1102.66     1373.64    128.12 o 
   8   2   1      232.32      262.58     67.91 o 
   9   2   1      756.47      972.88    120.47 o 
 -10   3   1      174.11      276.38     87.27 o 
  -9   3   1       31.14        3.40     60.53 o 
  -8   3   1      118.71      204.62     64.97 o 
  -7   3   1      749.93      924.82     69.05 o 
  -6   3   1      601.87      634.82     65.67 o 
  -5   3   1     3268.88     3057.32    104.25 o 
  -4   3   1     5119.99     4774.71    191.65 o 
  -3   3   1       19.87       22.58      8.84 o 
  -2   3   1      761.09      801.86     28.65 o 
  -1   3   1    11571.31    12390.63    371.00 o 
   0   3   1     8974.92     8649.57    435.93 o 
   1   3   1      166.21      230.75     24.17 o 
   2   3   1       15.61       32.67     12.15 o 
   3   3   1     7181.80     7093.98    272.86 o 
   4   3   1     2118.31     2165.54    150.99 o 
   5   3   1      120.35       74.91     58.87 o 
   6   3   1     2455.03     2598.48    129.42 o 
   7   3   1      199.91      314.72     80.07 o 
   8   3   1      608.35     1065.54    288.51 o 
   9   3   1      316.15      540.43    147.55 o 
 -10   4   1      957.77      993.41    116.23 o 
  -9   4   1      148.74      149.93     71.13 o 
  -8   4   1      951.99     1174.35    115.19 o 
  -7   4   1     1409.95     1402.68    126.69 o 
  -6   4   1      680.95      622.38     34.00 o 
  -5   4   1    14615.32    14349.35    548.71 o 
  -4   4   1     5410.45     5175.32    162.40 o 
  -3   4   1     2109.03     2128.25     69.69 o 
  -2   4   1       38.41       54.90      7.56 o 
  -1   4   1    26406.87    27081.86   1447.33 o 
   0   4   1     2251.29     2097.43    111.22 o 
   1   4   1     7008.19     6655.52    338.56 o 
   2   4   1     4746.10     4652.38    179.90 o 
   3   4   1      112.08      144.79     21.11 o 
   4   4   1     1596.77     1714.77     81.21 o 
   5   4   1      620.95      700.78     54.25 o 
   6   4   1       13.86        0.14     54.74 o 
   7   4   1      320.38      317.08     82.40 o 
   8   4   1      286.58      356.51     59.48 o 
 -10   5   1       76.49       25.58     80.92 o 
  -9   5   1        5.13      -52.86     60.81 o 
  -8   5   1      574.53      593.22    174.28 o 
  -7   5   1      144.81      146.97     60.08 o 
  -6   5   1       24.99       45.19     26.56 o 
  -5   5   1     3586.37     3598.35    149.54 o 
  -4   5   1       10.54       20.42     13.03 o 
  -3   5   1     2161.97     2254.22     73.11 o 
  -2   5   1      548.54      477.52     20.76 o 
  -1   5   1    11136.01    10788.57    545.23 o 
   0   5   1     3202.01     2985.77    156.88 o 
   1   5   1     7219.61     6830.90    348.55 o 
   2   5   1      493.04      520.80     60.34 o 
   3   5   1      213.70      200.89     24.35 o 
   4   5   1     1914.82     1949.17     90.03 o 
   5   5   1       40.80       50.93     30.90 o 
   6   5   1       80.27       42.44     48.01 o 
   7   5   1       57.92      -15.51    111.33 o 
   8   5   1       36.29       96.86     72.94 o 
 -10   6   1       57.73       -6.29     79.73 o 
  -9   6   1       91.03       68.75    119.24 o 
  -8   6   1      113.64       91.35     57.18 o 
  -7   6   1     1788.34     1778.22     94.34 o 
  -6   6   1       79.89       45.21     26.40 o 
  -5   6   1       10.37       17.56     16.48 o 
  -4   6   1        0.09        1.51     12.64 o 
  -3   6   1     2521.75     2637.92     84.98 o 
  -2   6   1     2062.00     2111.77     81.73 o 
  -1   6   1      140.11      139.96     23.32 o 
   0   6   1        5.59       14.11     20.01 o 
   1   6   1       18.92       11.55     20.64 o 
   2   6   1     6220.48     5936.83    551.44 o 
   3   6   1     2630.10     2675.14    169.94 o 
   4   6   1     1330.74     1386.11     72.25 o 
   5   6   1     1053.86     1112.27    196.19 o 
   6   6   1      328.32      355.86     61.89 o 
  -9   7   1      593.97      675.54    179.62 o 
  -8   7   1       28.74       45.67     39.08 o 
  -7   7   1      697.26      744.92     58.50 o 
  -6   7   1      165.95      126.03     27.72 o 
  -5   7   1      532.91      518.09     30.95 o 
  -4   7   1      415.15      388.14     24.57 o 
  -3   7   1      843.87      812.74     33.60 o 
  -2   7   1     1425.41     1468.30     87.83 o 
  -1   7   1      154.72      146.34     26.92 o 
   0   7   1       43.97       49.68     22.23 o 
   1   7   1      318.08      234.81     31.87 o 
   2   7   1     6760.51     5939.97    308.48 o 
   3   7   1     1515.81     1421.61     90.77 o 
   4   7   1     1111.45     1149.66     86.06 o 
   5   7   1      387.17      386.15     60.32 o 
  -6   8   1      104.45       85.76     40.22 o 
  -5   8   1      519.09      566.49     58.48 o 
  -4   8   1      128.48      121.95     35.20 o 
  -3   8   1      336.14      394.16     42.29 o 
  -2   8   1     2377.25     2335.88    131.82 o 
  -1   8   1     1506.16     1450.07     89.04 o 
   0   8   1     4363.11     4170.74    221.96 o 
   1   8   1      205.51      226.62     35.09 o 
   2   8   1       49.12       62.06     28.19 o 
   3   8   1       15.00        2.86     33.50 o 
   4   8   1      640.74      570.76     60.20 o 
  -6   9   1      389.32      425.21     56.78 o 
  -5   9   1      319.07      373.44     54.21 o 
  -4   9   1       27.32       51.24     39.87 o 
  -3   9   1     1303.23     1371.17     92.85 o 
  -2   9   1      687.87      765.17     65.22 o 
  -1   9   1     1479.11     1503.95     94.46 o 
   0   9   1     2860.49     2797.23    157.70 o 
   1   9   1       42.19       87.95     33.58 o 
   2   9   1      146.11      179.37     40.19 o 
   3   9   1        7.61       50.63     38.42 o 
  -6  10   1      586.46      590.77     67.76 o 
  -5  10   1        4.68       72.78     44.18 o 
  -4  10   1      208.78      230.74     46.64 o 
  -3  10   1       80.13      100.14     39.00 o 
  -2  10   1      719.74      727.01     64.34 o 
  -1  10   1       10.61        6.86     36.60 o 
   0  10   1        1.79       14.88     33.40 o 
   1  10   1      355.09      349.91     50.25 o 
   2  10   1       56.91       74.77     41.29 o 
  -6  11   1      264.33      378.97     67.64 o 
  -5  11   1       49.55       90.71     53.49 o 
  -4  11   1      118.88       90.91     46.63 o 
  -3  11   1      288.86      328.48     55.61 o 
  -2  11   1      937.93      988.11     83.74 o 
  -1  11   1       22.93       97.80     43.83 o 
   0  11   1      442.62      507.92     61.04 o 
   1  11   1      384.87      541.16     62.93 o 
   2 -11   2        6.16       24.44     43.66 o 
   3 -11   2       92.44      140.82     49.63 o 
   4 -11   2       46.81       89.24     50.64 o 
   5 -11   2        3.91       42.71     50.87 o 
   0 -10   2      104.89      109.96     38.45 o 
   1 -10   2      657.56      816.47     69.09 o 
   2 -10   2       40.17       18.08     37.57 o 
   3 -10   2        9.19       16.17     39.72 o 
   4 -10   2       18.07        2.40     42.74 o 
   5 -10   2      158.21      141.86     45.77 o 
   0  -9   2      246.09      267.58     40.12 o 
   1  -9   2      110.43      113.11     33.31 o 
   2  -9   2      963.25      963.50     72.67 o 
   3  -9   2        8.69       -9.87     35.26 o 
   4  -9   2      455.18      395.75     48.99 o 
  -2  -8   2     2765.33     2770.06    153.03 o 
   0  -8   2       35.27       11.66     24.99 o 
   1  -8   2      288.27      351.06     37.59 o 
   2  -8   2      356.79      503.31     68.50 o 
   3  -8   2      288.85      278.58     32.05 o 
   4  -8   2      294.06      350.33     24.19 o 
   6  -8   2     1941.30     1797.25    155.98 o 
   7  -8   2      986.85      983.86    191.53 o 
   8  -8   2     1388.22     1146.73     77.12 o 
   9  -8   2        0.38      -59.81     43.61 o 
  -6  -7   2      889.11     1023.36    121.14 o 
  -5  -7   2      979.96     1084.60     79.23 o 
  -4  -7   2        0.67       -6.11     33.20 o 
  -3  -7   2      663.68      661.35     47.05 o 
  -2  -7   2      209.85      249.85     27.26 o 
  -1  -7   2        9.01        3.52     16.57 o 
   0  -7   2     1067.41      973.01     75.66 o 
   1  -7   2       41.38        8.65     21.75 o 
   2  -7   2     1174.90     1371.98     58.00 o 
   3  -7   2        5.11        5.47     12.44 o 
   4  -7   2      562.64      591.83     37.61 o 
   5  -7   2      755.15      792.98     51.12 o 
   6  -7   2       49.93       54.98     26.54 o 
   7  -7   2      315.50      316.68     72.75 o 
   8  -7   2      103.70       75.84     36.37 o 
   9  -7   2      452.37      416.65     95.56 o 
  -7  -6   2       73.54      108.82     69.10 o 
  -6  -6   2     1364.72     1446.55     94.22 o 
  -5  -6   2      530.84      613.26     54.63 o 
  -4  -6   2      834.12      855.83     55.39 o 
  -3  -6   2        7.77      -14.36     19.44 o 
  -2  -6   2     2339.99     2262.54     97.23 o 
  -1  -6   2      684.12      577.12     35.46 o 
   0  -6   2     1262.87      526.03     36.05 o 
   1  -6   2      323.85      330.78     26.63 o 
   2  -6   2     2987.03     3121.22    123.47 o 
   3  -6   2     1236.25     1136.97     51.29 o 
   4  -6   2      686.49      680.62     39.53 o 
   5  -6   2      645.56      662.94     45.11 o 
   6  -6   2     2106.59     1963.69    131.45 o 
   7  -6   2        7.44       18.58     27.88 o 
   8  -6   2      513.35      445.45     50.76 o 
   9  -6   2     1030.00      943.19     92.98 o 
  10  -6   2      186.90      104.90    108.36 o 
  -8  -5   2      153.20      206.90     72.76 o 
  -7  -5   2      108.75      173.13     67.29 o 
  -6  -5   2      102.82       74.52     38.73 o 
  -5  -5   2     2075.30     2173.74     83.93 o 
  -4  -5   2      496.15      501.75     34.33 o 
  -3  -5   2     5053.42     4761.94    185.55 o 
  -2  -5   2    10712.91     9442.99    352.69 o 
  -1  -5   2        1.15       14.62     15.97 o 
   0  -5   2       48.33       57.93     27.87 o 
   1  -5   2     2878.85     2754.18    108.61 o 
   2  -5   2     5864.31     6605.55    414.81 o 
   3  -5   2      428.84      460.93     23.80 o 
   4  -5   2       66.31       60.59     17.53 o 
   5  -5   2        3.23       22.72     19.51 o 
   6  -5   2        0.51       13.33     25.99 o 
   7  -5   2     1162.60     1031.25     93.86 o 
   8  -5   2      567.47      495.67     91.77 o 
   9  -5   2       54.76       49.56    112.78 o 
  10  -5   2      125.90      122.75    125.82 o 
  -8  -4   2      357.00      402.67     76.98 o 
  -7  -4   2       23.76       36.06     57.69 o 
  -6  -4   2      385.17      401.37     36.04 o 
  -5  -4   2     1509.73     1603.82     65.94 o 
  -4  -4   2     1413.83     1443.24     66.80 o 
  -3  -4   2    14313.29    13674.32    505.66 o 
  -2  -4   2     6031.00     5424.51    319.72 o 
  -1  -4   2      309.24      254.67     25.22 o 
   0  -4   2       44.19       65.74     11.24 o 
   1  -4   2    14510.47    13794.65    505.26 o 
   2  -4   2     5233.57     5288.35    149.51 o 
   3  -4   2     8956.67     9357.69    352.74 o 
   4  -4   2     5211.85     5157.11    201.45 o 
   5  -4   2      206.52      170.87     25.25 o 
   6  -4   2     2588.48     2666.14    120.33 o 
   7  -4   2     1961.32     1832.63     97.53 o 
   8  -4   2       16.66      -58.39     38.92 o 
   9  -4   2      249.69      259.42     53.79 o 
  10  -4   2      140.61      159.70     58.08 o 
  -9  -3   2      106.27      108.29     69.45 o 
  -8  -3   2        5.36       86.72     58.45 o 
  -7  -3   2      955.53      973.78     61.91 o 
  -6  -3   2        2.71        1.96     23.87 o 
  -5  -3   2      913.67      980.34     48.69 o 
  -4  -3   2     1002.00     1095.40     54.75 o 
  -3  -3   2     5379.05     5147.78    196.47 o 
  -2  -3   2     1220.47     1264.01    105.36 o 
  -1  -3   2      408.27      394.37     21.88 o 
   0  -3   2      552.32      494.70     24.61 o 
   1  -3   2    18805.72    17825.28    543.71 o 
   2  -3   2     1843.91     1963.09     63.76 o 
   3  -3   2     1070.41     1070.17     48.26 o 
   4  -3   2        0.86       13.68     15.56 o 
   5  -3   2     2756.36     2671.50    115.91 o 
   6  -3   2     1087.50     1004.38     94.72 o 
   7  -3   2       66.80       30.97     68.28 o 
   8  -3   2       11.55      -18.98     59.67 o 
   9  -3   2        6.64      -16.64     67.12 o 
  10  -3   2      408.38      421.92     90.40 o 
  -9  -2   2        0.10       24.67     63.47 o 
  -8  -2   2       79.57       83.93     60.63 o 
  -7  -2   2      846.90      863.66    101.71 o 
  -6  -2   2      287.95      330.91     36.74 o 
  -5  -2   2     4822.55     4937.86    354.32 o 
  -4  -2   2       34.88       78.10     21.39 o 
  -3  -2   2     1865.04     1799.90    116.91 o 
  -2  -2   2      248.11      260.17     18.16 o 
  -1  -2   2     6454.44     6317.58    747.87 o 
   0  -2   2     7515.89     6974.46    341.33 o 
   2  -2   2      174.71      219.68     12.33 o 
   3  -2   2      937.04      879.81     42.45 o 
   4  -2   2    25424.10    25674.97    967.14 o 
   5  -2   2    11342.68    10885.08    421.07 o 
   6  -2   2      783.88      628.14     81.76 o 
   7  -2   2     2251.20     2239.49    193.87 o 
   8  -2   2        1.35        3.59     41.12 o 
   9  -2   2       55.59       42.82     47.83 o 
  10  -2   2      168.03      214.94     81.61 o 
  -9  -1   2      783.87      991.26    116.64 o 
  -8  -1   2      244.49      301.72     68.63 o 
  -7  -1   2     1482.23     1600.62    130.52 o 
  -6  -1   2     1583.28     1792.00     88.21 o 
  -5  -1   2      598.76      632.38     45.23 o 
  -4  -1   2      645.56      611.44     41.13 o 
  -3  -1   2     2374.94     2577.41    151.19 o 
  -2  -1   2       78.56       87.19     19.64 o 
  -1  -1   2      630.26      705.32     49.72 o 
   1  -1   2     5347.12     5906.32    222.16 o 
   2  -1   2      440.52      546.32     27.29 o 
   3  -1   2      135.25      137.25     16.93 o 
   4  -1   2     7008.36     6534.38    256.86 o 
   5  -1   2     1325.53     1211.55     67.53 o 
   6  -1   2      791.61      737.81     59.20 o 
   7  -1   2      785.91      794.57    148.22 o 
   8  -1   2      125.93      179.25     47.65 o 
   9  -1   2       40.55       31.93     62.54 o 
  10  -1   2        8.16       31.97     72.49 o 
 -10   0   2      126.16      150.76     74.11 o 
  -9   0   2     1221.48     1393.04    133.89 o 
  -8   0   2     1222.69     1402.20    126.25 o 
  -7   0   2     5264.47     5731.37    350.02 o 
  -6   0   2      640.09      654.74     47.61 o 
  -5   0   2       24.98       19.02     18.27 o 
  -4   0   2     1941.67     1799.15     99.15 o 
  -3   0   2     1630.91     1758.82     76.22 o 
  -2   0   2     1229.47     1473.51     87.39 o 
  -1   0   2    12739.86    13352.80    487.09 o 
   0   0   2    12774.05    13525.37    566.71 o 
   1   0   2    20821.33    23309.28    869.12 o 
   2   0   2    87417.65    82792.93   4176.91 o 
   3   0   2     5865.82     5973.17    233.19 o 
   4   0   2     1279.01     1336.72     67.70 o 
   5   0   2      319.22      299.00     35.61 o 
   6   0   2      610.76      587.75     50.74 o 
   7   0   2      270.32      278.47     45.46 o 
   8   0   2      214.10      353.41     75.95 o 
   9   0   2       66.82      130.94     73.02 o 
  10   0   2       69.30       28.71     68.09 o 
 -10   1   2        2.74        2.23     71.66 o 
  -9   1   2        4.36      -10.71     57.16 o 
  -8   1   2      237.45      202.65     62.29 o 
  -7   1   2     1856.15     2177.74    163.23 o 
  -6   1   2      422.47      447.24     37.07 o 
  -5   1   2      109.98      118.29     20.14 o 
  -4   1   2        9.82       10.54     12.99 o 
  -3   1   2     2119.63     2130.46     89.15 o 
  -2   1   2     5362.58     5531.56    171.50 o 
  -1   1   2     6319.14     6620.80    332.79 o 
   0   1   2    19153.30    21749.32    653.92 o 
   1   1   2     4812.62     5029.07    153.58 o 
   2   1   2    10390.11     9624.89    366.98 o 
   3   1   2      369.52      303.52     26.40 o 
   4   1   2     1650.04     1603.39     79.35 o 
   5   1   2       76.35       71.66     30.60 o 
   6   1   2      621.94      716.65     87.56 o 
   7   1   2      139.93      183.62     58.08 o 
   8   1   2      193.60      262.14     68.02 o 
   9   1   2       31.32       25.43     62.07 o 
 -10   2   2       25.91       38.79     70.31 o 
  -9   2   2      137.25      234.37     70.57 o 
  -8   2   2      343.28      440.22     77.37 o 
  -7   2   2      346.19      338.70     63.02 o 
  -6   2   2     1589.15     1784.94    142.44 o 
  -5   2   2      146.69      128.33     19.80 o 
  -4   2   2     1691.44     1632.98     60.88 o 
  -3   2   2      338.61      377.06     42.69 o 
  -2   2   2    15084.29    14924.97    694.49 o 
  -1   2   2      576.48      627.95     27.10 o 
   0   2   2    17561.69    19575.22    669.15 o 
   1   2   2     1825.82     1787.61     72.49 o 
   2   2   2       53.68       24.56     16.39 o 
   3   2   2    18322.75    17824.46    747.00 o 
   4   2   2     2635.01     3004.80    192.34 o 
   5   2   2     4957.00     5777.98    348.04 o 
   6   2   2      626.99      605.53     73.47 o 
   7   2   2      416.75      587.28     81.28 o 
   8   2   2        2.46       97.80     61.06 o 
   9   2   2      399.63      404.18     81.28 o 
 -10   3   2       75.14       64.06     72.40 o 
  -9   3   2      137.71      235.54     71.26 o 
  -8   3   2     2620.74     3088.83    217.23 o 
  -7   3   2       52.50       64.76     48.91 o 
  -6   3   2       59.29       42.19     21.33 o 
  -5   3   2      139.57       98.59     21.34 o 
  -4   3   2     6178.27     5537.52    174.18 o 
  -3   3   2      205.54      180.26     30.89 o 
  -2   3   2      640.34      665.06     34.96 o 
  -1   3   2       84.01       80.29      9.12 o 
   0   3   2     5477.67     5024.02    556.95 o 
   1   3   2        8.11       97.83     18.67 o 
   2   3   2      321.12      306.16     22.94 o 
   3   3   2     4644.11     4825.17    190.42 o 
   4   3   2     2170.92     2238.43    148.07 o 
   5   3   2     2875.65     3189.42    166.80 o 
   6   3   2      172.69      150.22     53.69 o 
   7   3   2      390.60      422.11     53.52 o 
   8   3   2      113.59      227.86     50.66 o 
 -10   4   2      115.57      125.76     75.56 o 
  -9   4   2      831.61     1146.82    127.19 o 
  -8   4   2     3346.75     3941.07    262.56 o 
  -7   4   2       42.95       25.12     38.52 o 
  -6   4   2        3.54       -9.37     24.43 o 
  -5   4   2     4675.14     4624.64    191.03 o 
  -4   4   2    15889.00    14771.89   1301.90 o 
  -3   4   2     2112.42     1988.95    136.76 o 
  -2   4   2     9581.06     8753.39    375.29 o 
  -1   4   2     2084.57     2134.97    160.14 o 
   0   4   2     2100.15     2186.53    116.44 o 
   1   4   2    19921.85    18622.23    902.56 o 
   2   4   2        6.22        5.93     14.34 o 
   3   4   2      126.37      133.17     21.18 o 
   4   4   2      431.17      461.25     38.30 o 
   5   4   2     2126.17     2407.86    266.33 o 
   6   4   2       58.06       50.25     39.44 o 
   7   4   2       20.14      -46.27     41.14 o 
   8   4   2       82.42      105.98     54.94 o 
 -10   5   2       43.56      -12.15     77.08 o 
  -9   5   2      718.43      651.22     99.21 o 
  -8   5   2      523.75      465.10     82.04 o 
  -7   5   2       11.65       91.74     40.68 o 
  -6   5   2       29.68      -21.08     25.50 o 
  -5   5   2     6406.55     6327.02    238.07 o 
  -4   5   2     6025.51     5484.25    171.55 o 
  -3   5   2      392.50      413.33     21.59 o 
  -2   5   2     5187.87     5537.72    169.29 o 
  -1   5   2       18.34        9.48      7.87 o 
   0   5   2      393.37      305.52     33.00 o 
   1   5   2     2693.33     2506.98    100.60 o 
   2   5   2        3.40       10.72     16.32 o 
   3   5   2      307.85      322.91     29.27 o 
   4   5   2      467.20      496.36     40.32 o 
   5   5   2      522.29      544.90     46.66 o 
   6   5   2       57.94       57.30     41.52 o 
   7   5   2       41.74       52.04     48.51 o 
 -10   6   2      145.59      -11.75     79.91 o 
  -9   6   2      675.77      373.78     85.42 o 
  -8   6   2       18.45      -30.49     43.42 o 
  -7   6   2      376.06      374.18     99.16 o 
  -6   6   2       45.38      144.04     50.99 o 
  -5   6   2      891.79      969.33     43.98 o 
  -4   6   2      157.64      157.53     16.74 o 
  -3   6   2      534.91      532.42     25.74 o 
  -2   6   2     3827.17     3941.59    146.36 o 
  -1   6   2    12928.55    12832.76    458.99 o 
   0   6   2     1058.94      973.37     63.55 o 
   1   6   2     1267.66     1238.21     56.63 o 
   2   6   2      139.59      164.91     21.15 o 
   3   6   2      108.66      124.77     25.29 o 
   4   6   2      635.82      664.86     81.89 o 
   5   6   2       60.17       38.17     48.20 o 
   6   6   2       13.10      -46.25     56.79 o 
   7   6   2       13.54     -106.02     70.68 o 
  -9   7   2      101.47      -36.37     64.75 o 
  -8   7   2        2.06      -14.79     40.70 o 
  -6   7   2       66.01       56.28     21.75 o 
  -5   7   2     1221.29     1269.24     51.89 o 
  -4   7   2      101.44       76.36     29.79 o 
  -3   7   2        7.08       38.99     25.67 o 
  -2   7   2     4845.88     4769.25    250.53 o 
  -1   7   2     5550.98     5399.59    281.03 o 
   0   7   2      725.02      734.30     55.96 o 
   1   7   2     2514.66     2357.91    132.10 o 
   2   7   2       17.04       19.40     27.21 o 
   3   7   2        5.21       23.52     28.38 o 
   4   7   2      259.03      237.83     45.54 o 
   5   7   2      320.79      298.74     59.50 o 
   6   7   2       91.92      -16.02     62.26 o 
  -6   8   2     2463.25     2589.41    152.70 o 
  -5   8   2     2900.37     2988.19    169.23 o 
  -4   8   2     2817.15     3059.50    170.34 o 
  -3   8   2     3025.10     2924.87    162.03 o 
  -2   8   2      344.75      385.20     41.11 o 
  -1   8   2      132.65      129.64     30.09 o 
   0   8   2      107.28      143.53     30.09 o 
   1   8   2      238.64      268.28     37.70 o 
   2   8   2      421.54      349.96     43.84 o 
   3   8   2      130.26      113.78     38.14 o 
   4   8   2       36.12       41.37     37.95 o 
   5   8   2        5.75      -27.85     51.43 o 
  -6   9   2     1378.08     1469.49    107.37 o 
  -5   9   2      895.36     1002.85     80.00 o 
  -4   9   2     2722.95     2941.17    167.27 o 
  -3   9   2      359.58      456.89     49.01 o 
  -2   9   2       89.87       98.00     33.50 o 
  -1   9   2       29.86       64.23     34.91 o 
   0   9   2      211.79      261.26     41.40 o 
   1   9   2        4.85       69.19     34.40 o 
   2   9   2      145.84      143.41     36.24 o 
   3   9   2      132.56       71.85     42.08 o 
   4   9   2        0.65      -67.31     44.88 o 
  -6  10   2       62.34       33.69     46.43 o 
  -5  10   2      143.09      144.77     50.62 o 
  -4  10   2      163.26      225.31     49.83 o 
  -3  10   2      524.64      570.93     60.20 o 
  -2  10   2      597.20      670.44     66.97 o 
  -1  10   2      376.59      397.39     48.01 o 
   0  10   2      744.18      746.10     65.52 o 
   1  10   2      220.60      221.92     45.19 o 
   2  10   2      145.80      225.69     47.46 o 
  -6  11   2      285.28      402.16     69.61 o 
  -5  11   2       11.85       13.64     51.84 o 
  -4  11   2       21.40      -11.78     42.66 o 
  -3  11   2      669.32      820.84     80.39 o 
  -2  11   2      304.48      286.69     53.43 o 
  -1  11   2      464.24      543.83     58.17 o 
   0  11   2      253.46      327.38     54.17 o 
   1  11   2      290.27      280.15     53.41 o 
   2 -11   3       14.93       90.47     45.38 o 
   3 -11   3      496.90      543.40     64.41 o 
   4 -11   3        5.72       50.01     48.12 o 
   1 -10   3      135.60      192.89     41.62 o 
   2 -10   3       35.41       77.09     39.35 o 
   3 -10   3      235.30      347.92     51.33 o 
   4 -10   3      148.63      173.26     47.05 o 
   0  -9   3       36.10       65.81     30.97 o 
   1  -9   3        4.05       22.87     30.40 o 
   2  -9   3     2139.85     2195.27    128.90 o 
   3  -9   3     2057.05     2179.79    128.48 o 
   4  -9   3      482.80      489.03     36.71 o 
   5  -9   3      317.27      272.43     45.65 o 
   6  -9   3      185.03      206.39     49.37 o 
   7  -9   3        4.28       -0.28     32.72 o 
   8  -9   3       42.06       35.90     38.68 o 
  -5  -8   3      594.45      608.93     93.17 o 
  -4  -8   3       86.03       71.20     64.42 o 
  -3  -8   3       40.56       77.89     63.99 o 
  -2  -8   3      666.99      649.11     89.75 o 
  -1  -8   3       32.27       31.11     23.26 o 
   0  -8   3      124.58      136.78     26.88 o 
   1  -8   3      612.39      644.38     52.50 o 
   2  -8   3     8212.30     8644.23    558.65 o 
   3  -8   3     3689.32     3779.00    144.86 o 
   4  -8   3     3526.84     3180.68    183.53 o 
   5  -8   3      986.86      971.54     56.59 o 
   6  -8   3      196.93      193.66     30.75 o 
   7  -8   3       68.99       75.60     33.56 o 
   8  -8   3        0.46        0.80     37.23 o 
   9  -8   3        1.39       22.45     43.48 o 
  -6  -7   3       36.46      -12.07     44.88 o 
  -5  -7   3      118.03      138.94     45.70 o 
  -4  -7   3      379.21      359.74     75.99 o 
  -3  -7   3      307.27      276.18     66.17 o 
  -2  -7   3     1473.58     1442.44     70.18 o 
  -1  -7   3      103.76      115.50     21.31 o 
   0  -7   3      479.53      435.14     32.65 o 
   1  -7   3        5.75       59.59     18.61 o 
   2  -7   3     1344.82     1250.25     78.44 o 
   3  -7   3        0.27       -6.71     13.17 o 
   4  -7   3      356.44      393.61     30.88 o 
   5  -7   3     1071.71     1062.11    103.32 o 
   6  -7   3     2122.49     2150.32    139.40 o 
   7  -7   3      173.91      101.55     31.65 o 
   8  -7   3      358.45      226.04     43.32 o 
   9  -7   3        0.72      -42.22     44.04 o 
  -7  -6   3       34.13      -15.45     44.61 o 
  -6  -6   3      131.30      124.25     42.69 o 
  -5  -6   3      204.12      193.21     43.06 o 
  -4  -6   3      620.42      677.28     81.91 o 
  -3  -6   3       22.39       34.00     19.72 o 
  -2  -6   3      504.63      428.50     32.24 o 
  -1  -6   3      524.53      468.81     31.48 o 
   0  -6   3     6143.40     5673.43    217.11 o 
   1  -6   3      282.02      203.21     90.84 o 
   2  -6   3     1730.97     1808.29     77.00 o 
   3  -6   3      471.55      429.73     24.49 o 
   4  -6   3       89.88      105.47     19.43 o 
   5  -6   3     7160.51     7154.88    278.67 o 
   6  -6   3     1705.08     1573.82     79.39 o 
   7  -6   3     1363.52     1179.62     80.75 o 
   8  -6   3      627.36      579.06     55.20 o 
   9  -6   3      291.56      237.22     51.24 o 
  -8  -5   3      364.63      358.05     84.28 o 
  -7  -5   3      285.22      352.11     56.95 o 
  -6  -5   3     2481.04     2680.43    131.37 o 
  -5  -5   3      491.40      479.75     47.66 o 
  -4  -5   3     1339.13     1334.68     65.61 o 
  -3  -5   3        0.77       -1.97     15.90 o 
  -2  -5   3     3184.03     2980.08    120.13 o 
  -1  -5   3      208.66      212.22     18.65 o 
   0  -5   3       14.09        4.27     11.56 o 
   1  -5   3     4663.92     4430.44    253.12 o 
   2  -5   3      108.97      142.45     18.14 o 
   3  -5   3     4433.82     4889.92    189.43 o 
   4  -5   3      733.86      759.25     41.91 o 
   5  -5   3     2822.55     2872.66    121.33 o 
   6  -5   3      477.42      444.35     38.08 o 
   7  -5   3      706.54      699.88     56.55 o 
   8  -5   3       40.05      -22.06     38.11 o 
   9  -5   3      594.79      511.19     62.35 o 
  10  -5   3       19.32      -68.37    133.91 o 
  -8  -4   3      222.15      281.70     78.17 o 
  -7  -4   3      780.61      978.16    162.29 o 
  -6  -4   3     3637.01     3837.99    179.84 o 
  -5  -4   3        8.66       25.56     22.05 o 
  -4  -4   3      143.16      205.62     24.58 o 
  -3  -4   3     3099.48     3061.11    123.02 o 
  -2  -4   3    13836.68    12531.73    463.38 o 
  -1  -4   3     1543.14     1482.67    106.24 o 
   0  -4   3    10886.26    10343.19    381.86 o 
   1  -4   3     9697.29     9118.89    495.07 o 
   2  -4   3     2431.55     2525.09     99.38 o 
   3  -4   3    25412.42    27404.55   1024.30 o 
   4  -4   3       13.96       51.14     23.17 o 
   5  -4   3        9.74       22.12     21.06 o 
   6  -4   3       59.84       71.17     28.96 o 
   7  -4   3     2027.69     1844.04     96.49 o 
   8  -4   3       15.05      -36.83     52.37 o 
   9  -4   3       16.13      -25.49     47.12 o 
  10  -4   3        3.35      -27.78     86.86 o 
  -9  -3   3        0.12      -55.90     61.77 o 
  -8  -3   3      103.46       76.12     61.54 o 
  -7  -3   3      645.83      642.02     88.11 o 
  -6  -3   3     1666.72     1774.61    114.48 o 
  -5  -3   3       50.59       17.44     20.72 o 
  -4  -3   3      173.39      166.03     23.58 o 
  -3  -3   3     3249.39     3067.05    121.47 o 
  -2  -3   3     2496.79     2365.50    133.56 o 
  -1  -3   3      105.42      105.35      9.95 o 
   0  -3   3       49.39       38.27      7.88 o 
   1  -3   3     2563.06     2863.86    116.88 o 
   2  -3   3      182.91      241.53     15.31 o 
   3  -3   3     2740.72     3016.30     96.46 o 
   4  -3   3     1850.85     1852.23     80.65 o 
   5  -3   3      411.40      513.79     41.90 o 
   6  -3   3      816.81      745.73     54.56 o 
   7  -3   3     1597.64     1500.55     87.30 o 
   8  -3   3       81.50       20.46     66.55 o 
   9  -3   3        8.49      -17.60     44.66 o 
  10  -3   3      147.46      211.33     59.23 o 
  -9  -2   3       32.91       67.76     65.22 o 
  -8  -2   3      201.69      267.87     66.31 o 
  -7  -2   3     1655.96     1740.49     92.64 o 
  -6  -2   3      495.59      492.22     43.91 o 
  -5  -2   3      381.52      451.40     50.42 o 
  -4  -2   3      326.72      310.49     44.86 o 
  -3  -2   3     4562.74     4605.80    263.92 o 
  -2  -2   3     4186.24     4302.56    162.98 o 
  -1  -2   3     8452.99     8012.45    642.58 o 
   0  -2   3     7179.66     5700.10    315.96 o 
   1  -2   3    79556.48    78312.63   4318.91 o 
   2  -2   3      182.24      182.99     12.06 o 
   3  -2   3     1976.62     2185.58    111.81 o 
   4  -2   3     1644.97     1653.31     74.96 o 
   5  -2   3       42.19       70.51     23.67 o 
   6  -2   3     3514.58     3545.25    229.14 o 
   7  -2   3        8.52      -28.20     38.44 o 
   8  -2   3      837.59      791.59    115.58 o 
   9  -2   3      132.52      205.59     60.26 o 
  10  -2   3     1032.45     1199.60    139.48 o 
  -9  -1   3       25.93        2.82     59.66 o 
  -8  -1   3       44.92      101.15     56.18 o 
  -7  -1   3     1574.60     1681.32     88.71 o 
  -6  -1   3       33.30        5.33     25.48 o 
  -5  -1   3      109.05       96.01     22.71 o 
  -4  -1   3     3370.35     3880.97    244.67 o 
  -3  -1   3    10675.14    10109.52    546.85 o 
  -2  -1   3      924.52      862.05     64.25 o 
  -1  -1   3     1121.59     1213.87     80.01 o 
   0  -1   3     1075.21     1175.95     75.14 o 
   1  -1   3    13524.23    13974.31    536.75 o 
   2  -1   3     3169.44     3615.87    113.38 o 
   3  -1   3     1582.44     1618.13     69.81 o 
   4  -1   3     1560.72     1601.35     74.92 o 
   5  -1   3        2.32      -10.14     21.25 o 
   6  -1   3      734.74      711.87    103.89 o 
   7  -1   3      654.25      654.96     62.27 o 
   8  -1   3       53.71       69.16     44.96 o 
   9  -1   3      635.59      712.62     69.82 o 
  10  -1   3      790.48      862.09    108.59 o 
 -10   0   3      296.19      440.03     84.12 o 
  -9   0   3       68.62       99.16     62.21 o 
  -8   0   3      403.72      391.16     69.33 o 
  -7   0   3      110.67       90.37     48.13 o 
  -6   0   3      374.65      347.54     34.00 o 
  -5   0   3      106.30       94.80     21.25 o 
  -4   0   3    23390.95    23058.45    886.44 o 
  -3   0   3    33884.77    36223.11   1912.32 o 
  -2   0   3    27190.12    28864.64   1524.97 o 
  -1   0   3    34422.95    34886.60   1267.03 o 
   0   0   3      513.23      582.59     20.55 o 
   1   0   3      254.06      250.79     14.18 o 
   2   0   3       44.51       43.90     10.25 o 
   3   0   3      379.73      392.73     29.81 o 
   4   0   3     2567.72     2656.55    138.78 o 
   5   0   3      496.18      497.86     89.49 o 
   6   0   3     1748.63     1724.24    164.78 o 
   7   0   3        3.12        3.43     36.89 o 
   8   0   3      634.64      718.49     64.62 o 
   9   0   3      104.67       89.10     68.33 o 
 -10   1   3        4.50       77.21     70.36 o 
  -9   1   3      200.03      258.76     67.93 o 
  -8   1   3      375.84      489.10     76.99 o 
  -7   1   3        5.31       32.57     48.08 o 
  -6   1   3      477.48      473.82     37.92 o 
  -5   1   3       13.41       35.86     18.70 o 
  -4   1   3     8930.36     8385.24    347.87 o 
  -3   1   3     1077.41     1140.63     52.79 o 
  -2   1   3     6995.34     7533.70    365.21 o 
  -1   1   3     1705.34     1779.74     93.18 o 
   0   1   3    16258.44    17986.48    668.62 o 
   1   1   3       99.61      103.63      8.30 o 
   2   1   3      892.74      885.64     42.20 o 
   3   1   3      139.73      118.79     19.29 o 
   4   1   3     1217.98     1165.63     63.02 o 
   5   1   3     1502.44     1593.55    139.10 o 
   6   1   3        2.91       -1.62     32.56 o 
   7   1   3      495.48      527.09     79.42 o 
   8   1   3      353.32      430.70     76.08 o 
   9   1   3      181.75      231.24     73.48 o 
 -10   2   3      129.44      154.39     79.05 o 
  -9   2   3        3.53       44.56     59.88 o 
  -8   2   3      185.34      147.18     60.15 o 
  -7   2   3        7.22       37.85     46.67 o 
  -6   2   3     5871.13     6370.34    437.26 o 
  -5   2   3     3778.44     3886.95    208.86 o 
  -4   2   3      129.94      112.14     28.51 o 
  -3   2   3     2328.42     2255.17     91.01 o 
  -2   2   3       22.27       35.91      8.90 o 
  -1   2   3    14241.41    14638.13    734.58 o 
   0   2   3    32487.04    34256.73   1028.82 o 
   1   2   3     6325.67     6450.41    386.96 o 
   2   2   3     3316.64     3313.44    187.36 o 
   3   2   3     1219.52     1093.10     46.44 o 
   4   2   3     2503.60     2508.07    181.25 o 
   5   2   3       17.90       31.55     43.69 o 
   6   2   3     2554.58     3015.33    206.50 o 
   7   2   3       42.45       44.27     56.86 o 
   8   2   3      238.34      340.07     75.87 o 
   9   2   3      488.52      585.28     93.82 o 
 -10   3   3      142.00      240.23     83.33 o 
  -9   3   3        3.36       11.76     62.59 o 
  -8   3   3      236.48      319.54     73.69 o 
  -7   3   3       93.03      101.78     56.16 o 
  -6   3   3      963.88      982.29    101.22 o 
  -5   3   3     1059.43      977.72     52.64 o 
  -4   3   3        1.85       -0.76     14.56 o 
  -3   3   3      148.98      138.83     29.66 o 
  -2   3   3      167.79      147.74     12.47 o 
  -1   3   3     7059.20     7102.26    359.57 o 
   0   3   3     5063.37     6192.17    314.85 o 
   1   3   3     5244.32     5586.37    212.18 o 
   2   3   3     4023.54     3673.14    144.79 o 
   3   3   3     2303.58     2185.98     97.19 o 
   4   3   3     1235.64     1244.41     69.79 o 
   5   3   3     2507.17     2830.75    131.02 o 
   6   3   3     1722.72     1900.06    251.42 o 
   7   3   3        0.05       -2.62     42.09 o 
   8   3   3      542.30      683.57     99.76 o 
 -10   4   3      110.58       79.32     78.80 o 
  -9   4   3      143.18      182.38     76.66 o 
  -8   4   3     3298.29     4160.95    274.14 o 
  -7   4   3     1942.83     2065.32    157.22 o 
  -6   4   3      585.45      550.33     63.27 o 
  -5   4   3     7023.34     6488.53    251.64 o 
  -4   4   3     1949.66     1935.51     68.10 o 
  -3   4   3    13456.95    12599.54    380.57 o 
  -2   4   3     5083.02     5098.86    192.49 o 
  -1   4   3     1017.92      970.73     57.55 o 
   0   4   3     1790.70     1786.79     98.35 o 
   1   4   3     9302.94     8829.40    331.59 o 
   2   4   3      829.38      783.07     87.48 o 
   3   4   3      639.52      597.29     40.92 o 
   4   4   3      396.10      455.25     39.77 o 
   5   4   3      331.18      455.09     45.82 o 
   6   4   3       50.17        7.59     40.42 o 
   7   4   3      281.30      295.76     55.58 o 
   8   4   3        5.66      -52.52     71.99 o 
 -10   5   3        1.87       12.07     70.94 o 
  -9   5   3      212.62      164.78     70.82 o 
  -8   5   3     1653.11     1677.79    150.94 o 
  -7   5   3       28.41      -52.83     47.05 o 
  -6   5   3      603.07      526.20     60.71 o 
  -5   5   3       64.47       34.32     18.01 o 
  -4   5   3       66.08       44.18     14.40 o 
  -3   5   3     4798.76     4636.40    220.51 o 
  -2   5   3       14.57        9.35      9.49 o 
  -1   5   3      415.43      389.06     36.59 o 
   0   5   3      227.99      190.11     15.88 o 
   1   5   3     6222.50     5141.78    373.55 o 
   2   5   3      202.27      202.13     22.10 o 
   3   5   3       10.19        4.98     27.74 o 
   4   5   3      113.46      145.48     30.78 o 
   5   5   3      201.85      183.14     37.99 o 
   6   5   3      780.10      617.77     88.11 o 
   7   5   3      326.84      119.38     83.46 o 
 -10   6   3       69.98       98.77     83.21 o 
  -9   6   3       42.89        4.22     70.46 o 
  -8   6   3      240.51      180.03     65.30 o 
  -7   6   3     2216.47     2049.75    152.11 o 
  -6   6   3      649.47      702.30     40.91 o 
  -5   6   3     4233.45     3910.95    172.22 o 
  -4   6   3     1615.76     1441.68     97.67 o 
  -3   6   3       19.83       24.14      9.84 o 
  -2   6   3     1194.90     1165.74     72.47 o 
  -1   6   3        3.04       10.50     22.19 o 
   0   6   3      631.08      600.96     49.01 o 
   1   6   3      772.03      751.35     53.75 o 
   2   6   3     1467.26     1336.77     84.58 o 
   3   6   3      743.47      748.74     63.95 o 
   4   6   3     1699.17     1819.20    120.00 o 
   5   6   3     1150.13     1065.43     94.05 o 
   6   6   3       19.47      -33.17     63.45 o 
   7   6   3       42.30     -117.22     78.15 o 
  -9   7   3      324.16      164.47     72.16 o 
  -8   7   3       26.29      -64.49     52.68 o 
  -7   7   3       10.87       33.49     39.56 o 
  -6   7   3      203.89      200.66     41.52 o 
  -5   7   3     3926.09     4148.02    223.88 o 
  -4   7   3      325.48      284.30     37.89 o 
  -3   7   3      392.14      364.32     38.83 o 
  -2   7   3      354.43      457.07     48.28 o 
  -1   7   3      315.81      335.68     37.77 o 
   0   7   3      856.95      804.08     60.61 o 
   1   7   3      148.26      109.68     30.25 o 
   2   7   3     1424.51     1247.94     82.28 o 
   3   7   3      966.86      859.90     70.55 o 
   4   7   3     3433.36     3116.62    181.68 o 
   5   7   3      793.14      853.68     87.00 o 
   6   7   3       17.08      -87.27     65.63 o 
  -6   8   3        8.34       -7.27     37.99 o 
  -5   8   3      590.70      644.12     61.60 o 
  -4   8   3      169.15      205.20     40.98 o 
  -3   8   3      233.09      325.48     43.24 o 
  -2   8   3       19.74       23.07     31.06 o 
  -1   8   3       24.79       29.60     28.28 o 
   0   8   3     1945.31     1745.10    103.67 o 
   1   8   3      179.39      173.96     35.69 o 
   2   8   3       86.37      144.33     36.89 o 
   3   8   3        0.68       24.76     33.44 o 
   4   8   3      446.68      435.39     59.56 o 
   5   8   3        0.80       -8.11     53.87 o 
  -7   9   3      631.12      698.73     75.25 o 
  -6   9   3      190.34      259.64     54.35 o 
  -5   9   3      161.39      206.64     48.55 o 
  -4   9   3        0.11       53.85     39.48 o 
  -3   9   3      342.12      481.39     53.41 o 
  -2   9   3      208.16      200.11     38.08 o 
  -1   9   3      436.27      424.43     48.49 o 
   0   9   3      812.72      805.63     64.08 o 
   1   9   3      223.33      182.04     36.66 o 
   2   9   3      599.46      647.47     61.53 o 
   3   9   3       16.94      -50.50     38.92 o 
   4   9   3        0.08      -44.90     47.80 o 
  -7  10   3        9.88        8.19     49.81 o 
  -6  10   3      835.13      902.82     84.17 o 
  -5  10   3      295.38      279.75     55.41 o 
  -4  10   3      182.54      212.88     50.06 o 
  -3  10   3       38.57      102.77     43.38 o 
  -2  10   3      839.83      863.00     71.14 o 
  -1  10   3       83.57      156.58     43.19 o 
   0  10   3      184.80      250.07     46.74 o 
   1  10   3       85.13       86.96     41.66 o 
   2  10   3        1.94       40.03     41.92 o 
  -6  11   3      587.88      703.50     77.77 o 
  -5  11   3       77.66       94.00     55.74 o 
  -4  11   3      380.93      410.10     58.92 o 
  -3  11   3      223.05      250.46     48.81 o 
  -2  11   3      593.16      585.44     65.20 o 
  -1  11   3      324.47      353.81     54.73 o 
   0  11   3      910.67     1002.51     86.75 o 
   3 -11   4      167.81      205.28     51.18 o 
   2 -10   4      226.26      243.85     44.62 o 
   3 -10   4     1170.06     1294.45     94.60 o 
  -4  -9   4        0.53     -110.40     73.60 o 
  -3  -9   4      131.09       75.54     72.20 o 
  -2  -9   4      801.87      759.86    106.72 o 
  -1  -9   4     2664.48     2718.17    205.51 o 
   0  -9   4      873.04      819.03     99.66 o 
   1  -9   4      532.89      516.56     49.76 o 
   2  -9   4      320.11      310.74     30.67 o 
   3  -9   4       47.08       46.10     24.35 o 
   4  -9   4      400.98      346.98     46.09 o 
   5  -9   4       32.34        8.09     25.40 o 
   6  -9   4        0.48       12.26     29.65 o 
   7  -9   4        0.85        4.61     33.51 o 
   8  -9   4      248.39      219.88     44.25 o 
  -5  -8   4      249.33      304.45     55.06 o 
  -4  -8   4       77.06       90.16     66.36 o 
  -3  -8   4       74.73      110.52     69.47 o 
  -2  -8   4     2830.09     2533.83    189.22 o 
  -1  -8   4     6288.07     5737.21    349.70 o 
   0  -8   4     2411.17     2430.85    106.10 o 
   1  -8   4     2390.73     2332.17    119.46 o 
   2  -8   4      313.86      432.22     44.81 o 
   3  -8   4        6.00        3.45     21.31 o 
   4  -8   4      705.28      756.47     47.50 o 
   5  -8   4      116.74      132.65     27.96 o 
   6  -8   4        2.80       21.68     27.12 o 
   7  -8   4      167.78      130.21     34.88 o 
   8  -8   4      710.75      581.01     54.10 o 
   9  -8   4       11.39       12.53     42.70 o 
  -6  -7   4      358.48      398.92     56.57 o 
  -5  -7   4      291.64      296.30     50.27 o 
  -4  -7   4      239.85      213.53     71.32 o 
  -3  -7   4      302.70      267.67     68.00 o 
  -2  -7   4     1007.84      845.69     98.50 o 
  -1  -7   4       46.26       32.69     19.00 o 
   0  -7   4      760.01      730.31     53.99 o 
   1  -7   4       78.29      105.62     21.59 o 
   2  -7   4     4703.90     4846.12    188.30 o 
   3  -7   4     1084.03      954.28     48.72 o 
   4  -7   4      113.06      141.78     22.70 o 
   5  -7   4      550.38      526.77     41.29 o 
   6  -7   4      263.66      275.89     32.82 o 
   7  -7   4      408.73      375.43     66.47 o 
   8  -7   4      117.25      108.34     40.71 o 
   9  -7   4        2.40      -64.97     43.32 o 
  -7  -6   4       96.83      113.49     50.11 o 
  -6  -6   4      402.82      447.82     56.62 o 
  -5  -6   4      107.93      112.27     37.99 o 
  -4  -6   4     1061.48     1174.75    109.42 o 
  -3  -6   4     1356.26     1252.84    112.74 o 
  -2  -6   4        3.85      -13.97     15.09 o 
  -1  -6   4      446.04      408.15     33.98 o 
   0  -6   4       26.77       30.95     15.94 o 
   1  -6   4     3780.65     3697.59    145.76 o 
   2  -6   4    10860.79    10878.09    729.27 o 
   3  -6   4     1232.80     1320.02     60.27 o 
   4  -6   4      316.82      364.01     28.61 o 
   5  -6   4       20.86       20.34     20.41 o 
   6  -6   4     1514.21     1464.31     76.34 o 
   7  -6   4       32.20       25.89     31.03 o 
   8  -6   4      811.05      639.02     56.65 o 
   9  -6   4      165.70      165.30     65.57 o 
  -8  -5   4      134.67       68.27     69.94 o 
  -7  -5   4       14.68      -14.31     48.90 o 
  -6  -5   4      121.85      135.97     40.88 o 
  -5  -5   4      711.69      706.89     80.58 o 
  -4  -5   4        8.31      -10.18     43.10 o 
  -3  -5   4     3202.13     3040.90    123.72 o 
  -2  -5   4     5008.92     4467.33    174.49 o 
  -1  -5   4     1322.17     1152.96     53.40 o 
   0  -5   4     5950.08     5884.63    223.84 o 
   1  -5   4     2446.03     2798.91    155.81 o 
   2  -5   4     3817.81     4029.10    163.15 o 
   3  -5   4      330.47      351.03     22.01 o 
   4  -5   4     1749.43     1823.19     79.71 o 
   5  -5   4     1956.18     2014.58     90.43 o 
   6  -5   4      722.92      704.80     52.74 o 
   7  -5   4       49.44       73.16     32.87 o 
   8  -5   4      248.09      203.03     44.23 o 
   9  -5   4        9.70      -52.12     43.45 o 
  10  -5   4      132.02       53.17    128.46 o 
  -8  -4   4      425.61      387.99     85.40 o 
  -7  -4   4      114.32      108.22     40.16 o 
  -6  -4   4     1717.21     1885.95    102.70 o 
  -5  -4   4     1690.18     1715.76    127.81 o 
  -4  -4   4      363.85      403.55     37.68 o 
  -3  -4   4    10229.04    10040.39    374.65 o 
  -2  -4   4     7479.92     6972.80    263.19 o 
  -1  -4   4    11395.73    10111.88    746.63 o 
   0  -4   4     6777.17     5830.88    220.35 o 
   1  -4   4     3653.80     3458.98    202.86 o 
   2  -4   4     4216.49     4651.02    178.83 o 
   3  -4   4     1044.55     1156.95     43.33 o 
   4  -4   4     3488.25     3665.47    146.60 o 
   5  -4   4      275.57      274.80     28.03 o 
   6  -4   4      619.47      599.26     48.03 o 
   7  -4   4       42.12       34.55     31.48 o 
   8  -4   4       98.93       26.92     41.86 o 
   9  -4   4      680.51      603.50     92.03 o 
  10  -4   4        4.82      -90.09     87.72 o 
  -9  -3   4        3.63       18.71     72.20 o 
  -8  -3   4        2.92      -21.97     58.44 o 
  -7  -3   4       49.50       45.45     36.22 o 
  -6  -3   4      535.99      553.77     48.72 o 
  -5  -3   4      606.92      595.29     38.80 o 
  -4  -3   4      309.16      302.12     26.78 o 
  -3  -3   4      416.32      435.60     36.48 o 
  -2  -3   4     3910.03     4138.86    159.09 o 
  -1  -3   4     3096.18     3003.10    176.72 o 
   0  -3   4       21.74       57.79     27.40 o 
   1  -3   4     6629.23     6837.36    269.34 o 
   2  -3   4     1856.61     1933.32     64.85 o 
   3  -3   4     7566.73     7984.25    247.10 o 
   4  -3   4      186.42      329.63     37.00 o 
   5  -3   4      931.01     1070.45     58.88 o 
   6  -3   4       62.40       40.42     27.83 o 
   7  -3   4      462.35      400.79     46.57 o 
   8  -3   4      106.45       63.72     50.92 o 
   9  -3   4      227.15      140.97     52.48 o 
  10  -3   4       78.90       66.21    107.73 o 
  -9  -2   4        2.56       47.54     69.62 o 
  -8  -2   4      105.71      105.82     60.25 o 
  -7  -2   4        0.37      -35.85     31.51 o 
  -6  -2   4      123.95      126.49     31.44 o 
  -5  -2   4     6077.35     6324.34    258.29 o 
  -4  -2   4     3292.85     3662.98    218.14 o 
  -3  -2   4     7950.40     7725.04    428.73 o 
  -2  -2   4     3119.90     2740.02    119.95 o 
  -1  -2   4     1191.68     1064.99     79.33 o 
   0  -2   4     4245.42     3110.86    183.79 o 
   2  -2   4      800.15      794.48     30.58 o 
   3  -2   4     1671.92     1869.55     62.50 o 
   4  -2   4     3986.65     4181.17    167.16 o 
   5  -2   4     3776.47     3808.18    158.26 o 
   6  -2   4     6830.99     6559.99    264.88 o 
   7  -2   4     4632.62     4505.26    193.61 o 
   8  -2   4        4.36      -51.91     70.86 o 
   9  -2   4       85.68      129.99     53.81 o 
  10  -2   4       49.78       73.91     72.98 o 
  -9  -1   4       79.27       59.18     63.77 o 
  -8  -1   4       39.88      -11.45     51.67 o 
  -7  -1   4     3851.90     3992.03    187.58 o 
  -6  -1   4     1626.63     1584.07     82.68 o 
  -5  -1   4        1.49       16.24     20.30 o 
  -4  -1   4     2031.79     2144.50    135.03 o 
  -3  -1   4     5683.24     6004.78    333.85 o 
  -2  -1   4       36.90      189.70     30.33 o 
  -1  -1   4     1981.07     2119.38    129.12 o 
   0  -1   4     5171.58     5684.94    314.63 o 
   1  -1   4        9.57        9.67      7.08 o 
   2  -1   4     5330.08     5812.22    255.37 o 
   3  -1   4     1170.92     1313.63    104.03 o 
   4  -1   4    11304.26    11548.80    441.24 o 
   5  -1   4     1344.52     1400.82     72.71 o 
   6  -1   4     3809.01     3668.32    160.06 o 
   7  -1   4     1687.29     1628.44     93.76 o 
   8  -1   4      182.65      172.60     47.03 o 
   9  -1   4      296.58      225.56     56.29 o 
 -10   0   4        9.54       99.47     70.93 o 
  -9   0   4      399.70      373.49     79.42 o 
  -8   0   4     1025.25     1112.33    110.70 o 
  -7   0   4    11088.01    11058.49    438.23 o 
  -6   0   4     3866.00     3835.91    163.34 o 
  -5   0   4     4160.56     3884.59    162.31 o 
  -4   0   4     2072.38     1989.36    123.55 o 
  -3   0   4     2612.09     2771.64    160.89 o 
  -2   0   4     4805.83     4946.43    184.12 o 
  -1   0   4        3.55        9.32      7.36 o 
   0   0   4     1446.81     1523.14     59.95 o 
   1   0   4     1971.10     2069.06     80.29 o 
   2   0   4    13437.30    14630.96    547.89 o 
   3   0   4     2044.12     2124.02     89.15 o 
   4   0   4     3582.14     3606.42    148.52 o 
   5   0   4      491.61      469.38     40.55 o 
   6   0   4     1047.18      976.72     66.46 o 
   8   0   4      344.13      348.68     79.11 o 
   9   0   4       20.38      -26.85     65.01 o 
 -10   1   4        0.37       26.71     62.81 o 
  -9   1   4      274.07      307.97     75.26 o 
  -8   1   4      535.27      553.21     78.77 o 
  -7   1   4     2015.40     2032.71     99.02 o 
  -6   1   4       49.35       46.53     23.39 o 
  -5   1   4     1085.37     1016.79     55.88 o 
  -4   1   4     3073.25     3112.68    129.73 o 
  -3   1   4     2604.15     2413.17     93.43 o 
  -2   1   4      187.28      233.01     15.72 o 
  -1   1   4     4110.97     4221.79    215.15 o 
   0   1   4     1340.29     1468.44     57.58 o 
   1   1   4     1017.10     1018.99     42.96 o 
   2   1   4    14750.02    15390.52    579.17 o 
   3   1   4        9.28       11.76     16.15 o 
   4   1   4     1262.50     1246.74     65.83 o 
   5   1   4        9.32       -7.59     26.46 o 
   6   1   4     1582.90     1687.46    135.78 o 
   7   1   4      810.99     1106.87    175.63 o 
   8   1   4        8.71       48.49     63.76 o 
   9   1   4      200.45      142.86     71.92 o 
 -10   2   4      103.82      182.47     74.63 o 
  -9   2   4     1240.41     1506.66    143.26 o 
  -8   2   4      140.18      110.31     56.32 o 
  -7   2   4       45.46       48.15     26.30 o 
  -6   2   4      451.25      385.14     34.67 o 
  -5   2   4       88.88       81.78     20.57 o 
  -4   2   4    18349.25    17917.74    547.52 o 
  -3   2   4     5450.60     5395.72    275.12 o 
  -2   2   4      304.23      253.60     21.48 o 
  -1   2   4      163.30      182.99     18.76 o 
   0   2   4    19551.54    21874.06    655.25 o 
   1   2   4      247.18      231.88     13.33 o 
   2   2   4     3600.50     3644.13    151.19 o 
   3   2   4     4517.63     4503.97    145.14 o 
   4   2   4      843.28      845.07     44.88 o 
   5   2   4     6215.63     6828.48    567.01 o 
   6   2   4     1458.11     1653.54    138.42 o 
   7   2   4        0.15       -6.66     55.82 o 
   8   2   4       46.03       28.62     59.38 o 
   9   2   4      289.89      638.29    185.77 o 
 -10   3   4       34.37       41.06     74.05 o 
  -9   3   4        0.69       -1.05     64.11 o 
  -8   3   4     1214.33     1528.83    139.77 o 
  -7   3   4      125.16      120.09     29.52 o 
  -6   3   4      788.61      868.72     83.57 o 
  -5   3   4      862.45      957.48     53.33 o 
  -4   3   4    10144.89    10389.71    526.29 o 
  -3   3   4      376.45      287.45     41.32 o 
  -2   3   4     5126.24     4516.17    667.72 o 
  -1   3   4     1253.10     1309.17     72.94 o 
   0   3   4     9446.03     9831.96    494.71 o 
   1   3   4       99.34       98.81     13.80 o 
   2   3   4     7009.45     6933.27    319.03 o 
   3   3   4     2294.23     2374.61     83.93 o 
   4   3   4      344.33      332.34     36.49 o 
   5   3   4     4667.02     4946.56    207.46 o 
   6   3   4      275.24      253.35     46.57 o 
   7   3   4       79.69       66.70     44.19 o 
   8   3   4        0.10       34.42     47.66 o 
 -10   4   4       12.27       -4.90     73.39 o 
  -9   4   4     1003.98     1252.08    130.98 o 
  -8   4   4     1734.74     2166.51    169.13 o 
  -7   4   4     1754.92     1902.22    176.44 o 
  -6   4   4     3650.35     3868.65    164.11 o 
  -4   4   4     5108.50     4754.73    192.32 o 
  -3   4   4     1894.41     1860.65     76.37 o 
  -2   4   4    11187.60    11058.94    411.61 o 
  -1   4   4        0.34       15.55     15.56 o 
   0   4   4      121.07      123.81     20.01 o 
   1   4   4     1114.94     1122.01     49.17 o 
   2   4   4       60.09       90.19     18.49 o 
   3   4   4     3959.91     3982.33    160.98 o 
   4   4   4       19.83       -7.21     25.89 o 
   5   4   4      133.01      129.41     37.03 o 
   6   4   4       87.62       66.45     42.71 o 
   7   4   4      119.09      169.07     52.42 o 
   8   4   4      108.91      111.25     56.28 o 
 -10   5   4       67.55       36.04     71.85 o 
  -9   5   4      339.38      310.71     82.19 o 
  -8   5   4        5.56       27.27     56.84 o 
  -7   5   4      700.74      658.54     73.60 o 
  -6   5   4     1029.51      928.93     69.33 o 
  -5   5   4     1900.60     1788.10     79.67 o 
  -4   5   4      292.40      287.35     23.50 o 
  -3   5   4     7019.35     6889.51    259.54 o 
  -2   5   4     4729.91     4846.62    251.72 o 
  -1   5   4     1073.85     1050.88     64.90 o 
   0   5   4     1250.59     1202.63     72.49 o 
   1   5   4       49.99       71.20     16.60 o 
   3   5   4     3381.39     3144.14    131.91 o 
   4   5   4        1.29      -13.89     27.69 o 
   5   5   4      158.05      142.53     37.73 o 
   6   5   4       49.17       24.49     66.71 o 
   7   5   4       34.28     -119.12     79.41 o 
 -10   6   4      170.29      174.57     83.70 o 
  -9   6   4      279.29      153.07     76.33 o 
  -8   6   4      364.22      226.02     66.29 o 
  -7   6   4      196.56      -23.60     16.75 o 
  -6   6   4       70.64       44.07     24.98 o 
  -5   6   4     1982.96     1940.57     84.01 o 
  -4   6   4        6.65       21.83     15.85 o 
  -3   6   4      858.15      778.38     58.75 o 
  -2   6   4      732.08      710.22     53.13 o 
  -1   6   4     6938.61     6911.75    355.68 o 
   0   6   4     2985.76     2839.41    153.91 o 
   1   6   4     6591.05     6053.98    314.06 o 
   2   6   4      461.91      386.52     42.96 o 
   3   6   4        8.92       31.16     30.94 o 
   4   6   4       98.85       61.03     39.92 o 
   5   6   4      190.23      130.32     54.65 o 
   6   6   4        4.61      -94.33     62.89 o 
  -6   7   4      322.00      330.98     47.09 o 
  -5   7   4        6.30       35.83     35.37 o 
  -4   7   4       13.85      -32.27     29.77 o 
  -3   7   4      628.23      714.09     60.05 o 
  -2   7   4     2127.82     2135.90    123.63 o 
  -1   7   4     3660.18     3525.95    189.29 o 
   0   7   4     4799.04     4431.57    234.21 o 
   1   7   4     5627.74     5077.23    267.61 o 
   2   7   4       43.84       67.62     32.10 o 
   3   7   4      473.29      462.46     52.34 o 
   4   7   4        9.29       38.82     44.41 o 
   5   7   4       88.74       51.90     52.40 o 
  -7   8   4      155.50      152.58     47.42 o 
  -6   8   4      389.77      417.39     53.15 o 
  -5   8   4       70.51      133.01     38.80 o 
  -4   8   4     2282.03     2354.77    138.26 o 
  -3   8   4     2234.65     2286.27    133.88 o 
  -2   8   4       54.37       69.57     30.82 o 
  -1   8   4      202.28      183.02     36.82 o 
   0   8   4      679.34      645.20     54.99 o 
   1   8   4      344.89      360.20     43.90 o 
   2   8   4      116.13      114.41     34.40 o 
   3   8   4        2.80      -11.46     33.93 o 
   4   8   4      237.31      172.12     47.90 o 
   5   8   4        7.70       12.84     51.30 o 
  -7   9   4       34.03        7.84     44.50 o 
  -6   9   4       76.12      119.53     49.75 o 
  -5   9   4       45.68       58.91     38.70 o 
  -4   9   4     1819.37     1793.10    112.81 o 
  -3   9   4     1226.88     1165.26     82.69 o 
  -2   9   4      230.67      320.21     46.56 o 
  -1   9   4      303.86      310.64     42.00 o 
   0   9   4      281.47      289.86     40.47 o 
   1   9   4      264.64      268.09     41.27 o 
   2   9   4      244.27      125.27     43.35 o 
   3   9   4       34.70       80.81     44.70 o 
  -7  10   4       28.71        2.30     55.09 o 
  -6  10   4      308.09      360.88     58.73 o 
  -5  10   4      181.64      216.58     50.68 o 
  -4  10   4       24.50       43.17     41.06 o 
  -3  10   4      247.10      309.15     48.21 o 
  -2  10   4       46.50       44.39     40.97 o 
  -1  10   4      291.07      285.42     45.81 o 
   0  10   4      580.50      623.24     67.30 o 
   1  10   4        1.37       35.14     40.28 o 
   2  10   4        0.03      -21.95     42.82 o 
  -5  11   4      226.95      306.63     59.22 o 
  -4  11   4      238.76      360.34     61.42 o 
  -3  11   4      524.21      624.57     68.46 o 
  -2  11   4      130.43      210.93     51.85 o 
  -1  11   4      906.10      896.81     78.27 o 
   0  11   4      299.99      279.18     54.02 o 
  -3 -10   5      354.44      295.95     97.11 o 
  -2 -10   5      116.17       31.85     80.78 o 
  -1 -10   5       19.72       16.84     73.08 o 
  -4  -9   5      888.92      988.94    126.89 o 
  -3  -9   5       72.56       31.44     70.15 o 
  -2  -9   5      762.91      679.35    105.28 o 
  -1  -9   5       15.96      -10.87     60.03 o 
   0  -9   5      263.76      261.08     72.73 o 
   1  -9   5      664.83      647.65     84.73 o 
   2  -9   5      467.56      100.03     14.96 o 
   3  -9   5      149.54      141.66     39.97 o 
   4  -9   5      292.15      301.57     47.63 o 
   5  -9   5      435.27      431.71     39.43 o 
   6  -9   5      223.45      207.94     42.95 o 
   7  -9   5       98.86       52.37     34.86 o 
   8  -9   5      123.36      136.51     44.21 o 
  -5  -8   5     1440.91     1689.79    108.33 o 
  -4  -8   5      593.18      726.68    106.10 o 
  -3  -8   5      356.94      467.70     87.95 o 
  -2  -8   5      176.23      125.46     71.73 o 
  -1  -8   5       81.27       50.87     59.74 o 
   0  -8   5      171.19      122.32     60.92 o 
   1  -8   5       16.75       37.22     25.08 o 
   2  -8   5      384.58      419.52     61.40 o 
   3  -8   5      695.90      738.74     62.54 o 
   4  -8   5     4244.09     4396.04    176.73 o 
   5  -8   5     1023.28     1065.32     62.26 o 
   6  -8   5       98.84       78.77     30.41 o 
   7  -8   5       65.38       58.13     33.80 o 
   8  -8   5       51.16       71.38     38.97 o 
  -6  -7   5        3.60       -1.57     45.65 o 
  -5  -7   5      284.86      259.12     70.55 o 
  -4  -7   5      426.35      428.23     78.70 o 
  -3  -7   5       32.71      -10.51     50.89 o 
  -2  -7   5     1659.27     1440.45    129.80 o 
  -1  -7   5     2281.50     1780.29    143.49 o 
   0  -7   5      870.26      956.50     52.02 o 
   1  -7   5      360.95      372.80     32.54 o 
   2  -7   5      313.12      382.27     55.96 o 
   3  -7   5       18.01        9.46     16.02 o 
   4  -7   5     1688.55     1672.09     78.29 o 
   5  -7   5      102.46      116.87     25.62 o 
   6  -7   5      204.91      216.53     33.53 o 
   7  -7   5      267.50      255.92     38.28 o 
   8  -7   5     1126.35     1015.37     98.35 o 
   9  -7   5       47.23      -23.91     43.47 o 
  -7  -6   5      229.04      224.95     52.41 o 
  -6  -6   5       84.22       72.31     44.03 o 
  -5  -6   5       75.96       81.15     60.69 o 
  -4  -6   5      456.77      475.88     74.92 o 
  -3  -6   5      312.53      273.41     64.56 o 
  -2  -6   5     3279.98     3160.06    211.83 o 
  -1  -6   5     1614.93     1547.81     70.69 o 
   0  -6   5       15.38       12.26     15.65 o 
   1  -6   5       41.86       43.00     18.10 o 
   2  -6   5     3271.01     3462.14    207.70 o 
   3  -6   5      470.06      452.15     34.23 o 
   4  -6   5     1152.20     1177.54     59.49 o 
   5  -6   5     1996.06     2043.34     92.22 o 
   6  -6   5     1625.61     1535.12     80.76 o 
   7  -6   5     2328.34     2347.11    179.28 o 
   8  -6   5     1102.44      915.49     71.81 o 
   9  -6   5        5.08      -51.73     69.58 o 
  -8  -5   5      129.94      190.10     77.05 o 
  -7  -5   5      224.14      209.55     50.09 o 
  -6  -5   5     2463.26     2688.55    135.07 o 
  -5  -5   5      882.69      949.41     98.34 o 
  -4  -5   5     1159.82     1077.15    104.28 o 
  -3  -5   5       59.70       60.90     45.03 o 
  -2  -5   5     5722.04     5554.79    214.49 o 
  -1  -5   5      612.33      555.05     32.20 o 
   0  -5   5      161.29      180.46     18.21 o 
   2  -5   5     2636.56     2725.33    115.13 o 
   3  -5   5      608.43      641.45     31.39 o 
   4  -5   5       44.41       52.35     19.58 o 
   5  -5   5      143.31      157.72     26.52 o 
   6  -5   5       12.26      -14.56     25.21 o 
   7  -5   5     2313.58     2142.44    106.93 o 
   8  -5   5       69.53       16.82     38.86 o 
   9  -5   5       36.99      -43.55     57.61 o 
  -8  -4   5       21.07      -21.66     62.93 o 
  -7  -4   5      737.12      789.72     78.20 o 
  -6  -4   5     3884.20     4170.42    185.76 o 
  -5  -4   5     1600.04     1787.45    133.53 o 
  -4  -4   5     2919.45     3174.20    205.40 o 
  -3  -4   5      634.05      663.23     68.50 o 
  -2  -4   5     7372.50     6957.05    263.49 o 
  -1  -4   5     2020.81     1986.50     82.96 o 
   0  -4   5     6787.65     5602.72    325.37 o 
   2  -4   5     2749.35     3205.95    186.99 o 
   3  -4   5     4044.81     4122.04    132.10 o 
   4  -4   5     1283.52     1298.56     48.51 o 
   5  -4   5     2930.01     3083.86    130.35 o 
   6  -4   5      321.81      267.82     47.29 o 
   7  -4   5      264.13      224.14     38.66 o 
   8  -4   5      148.62       71.54     42.60 o 
   9  -4   5        3.79      -28.96     73.76 o 
  -9  -3   5        1.84       28.67     69.33 o 
  -8  -3   5      420.01      439.01     80.27 o 
  -7  -3   5       58.69       51.39     36.85 o 
  -6  -3   5       78.50       67.07     33.64 o 
  -5  -3   5       21.23       15.77     42.70 o 
  -4  -3   5      901.47      929.47     48.03 o 
  -3  -3   5     3671.33     3581.19    140.31 o 
  -2  -3   5     5379.89     4763.75    281.05 o 
  -1  -3   5      627.37      497.04     57.47 o 
   0  -3   5     6147.54     5264.05    303.79 o 
   1  -3   5     3517.08     3527.21    190.09 o 
   2  -3   5      267.30      310.33     19.79 o 
   3  -3   5        1.81       80.42     32.33 o 
   4  -3   5      444.71      548.63     32.17 o 
   5  -3   5     1475.70     1454.40     72.15 o 
   6  -3   5      490.30      456.91     40.96 o 
   7  -3   5      422.92      409.86     46.20 o 
   8  -3   5      103.92       33.13     41.17 o 
   9  -3   5       11.06      -79.68     55.20 o 
  -9  -2   5      258.56      353.14     80.65 o 
  -8  -2   5      962.86      874.26    106.38 o 
  -7  -2   5        8.95      -34.22     32.27 o 
  -6  -2   5      443.85      464.78     49.79 o 
  -5  -2   5      118.55      101.18     41.55 o 
  -4  -2   5       81.92       90.17     37.55 o 
  -3  -2   5     4092.55     4034.82    237.97 o 
  -2  -2   5      549.69      617.18     65.61 o 
  -1  -2   5      768.05      733.48     67.23 o 
   0  -2   5     6124.97     5660.77    321.14 o 
   1  -2   5    25782.36    24105.07   2257.12 o 
   2  -2   5    11527.68    12078.39    371.51 o 
   3  -2   5    20047.34    21271.36    650.19 o 
   4  -2   5     4255.22     4340.00    172.97 o 
   5  -2   5        1.32       26.89     23.03 o 
   6  -2   5     1024.97     1004.71     64.68 o 
   7  -2   5       13.37      -34.08     33.11 o 
   8  -2   5      192.86      127.00     90.58 o 
   9  -2   5        0.46      -12.14     79.04 o 
  -9  -1   5       12.71       25.40     57.13 o 
  -8  -1   5       63.36       28.84     53.05 o 
  -7  -1   5       22.20      -17.60     30.74 o 
  -6  -1   5      228.75      220.61     32.51 o 
  -5  -1   5     1801.06     1670.45    115.95 o 
  -4  -1   5      280.12      266.52     40.84 o 
  -3  -1   5     4759.29     5043.99    286.55 o 
  -2  -1   5     1018.22     1042.04     78.28 o 
  -1  -1   5     8196.64     8368.22    420.37 o 
   0  -1   5     4372.00     4830.56    272.60 o 
   1  -1   5    12215.86    12674.70    704.39 o 
   2  -1   5     3234.22     3378.95    126.73 o 
   3  -1   5    10376.33    10936.97    900.55 o 
   4  -1   5      459.25      474.45     36.48 o 
   5  -1   5       58.32       50.15     24.72 o 
   6  -1   5     1090.82      979.28     65.56 o 
   7  -1   5      113.49       86.98     38.02 o 
   8  -1   5       24.24      -29.18     75.20 o 
   9  -1   5       89.24      130.85    109.93 o 
 -10   0   5      797.46      991.83    123.81 o 
  -9   0   5       15.88        5.26     58.67 o 
  -8   0   5      414.80      453.12     72.10 o 
  -7   0   5       10.95       12.52     27.87 o 
  -6   0   5        9.22       -1.01     23.12 o 
  -5   0   5     1201.14     1217.89     64.99 o 
  -4   0   5     4353.52     4423.20    251.33 o 
  -3   0   5     4349.21     4428.27    250.34 o 
  -2   0   5    14525.31    14425.35    527.05 o 
  -1   0   5    41161.53    40882.02   1480.34 o 
   0   0   5     1070.50     1214.04     50.23 o 
   1   0   5     2232.80     2501.60     97.04 o 
   2   0   5       50.37       98.04     12.78 o 
   3   0   5     1147.85     1318.63     60.42 o 
   4   0   5     3203.14     3289.79    183.29 o 
   5   0   5      106.93      117.22     27.62 o 
   6   0   5      848.80      949.91     85.34 o 
   7   0   5       96.27       24.57     39.72 o 
   8   0   5      185.57      183.28     47.99 o 
   9   0   5       71.54       79.56     68.96 o 
 -10   1   5       31.78       50.97     73.90 o 
  -9   1   5        1.91       25.71     58.68 o 
  -8   1   5        4.32       18.81     52.93 o 
  -7   1   5     1614.82     1574.06     84.36 o 
  -6   1   5       87.51       81.53     25.80 o 
  -5   1   5      197.30      195.55     26.02 o 
  -4   1   5     1347.27     1334.74     88.69 o 
  -3   1   5      710.69      815.86     38.40 o 
  -2   1   5    10299.69     9956.90    364.71 o 
  -1   1   5     4345.48     4565.71    232.33 o 
   0   1   5     1769.88     1833.82     97.91 o 
   1   1   5      201.66      232.91     13.44 o 
   2   1   5     4339.08     4422.43    137.87 o 
   3   1   5       62.06       74.11     17.25 o 
   4   1   5     2645.04     2615.64    201.21 o 
   5   1   5        6.21       -9.66     24.67 o 
   6   1   5      738.13      744.90    107.50 o 
   7   1   5        3.19      -11.19     56.93 o 
   8   1   5      148.92      124.15     64.79 o 
   9   1   5        3.61      -78.31     63.21 o 
 -10   2   5       77.58      175.69     74.01 o 
  -9   2   5       52.55       97.97     61.95 o 
  -8   2   5      667.99      769.81     95.08 o 
  -7   2   5     2362.05     2415.58    112.82 o 
  -6   2   5      760.97      741.77     50.78 o 
  -5   2   5       59.27       62.33     30.63 o 
  -4   2   5     3758.16     3687.58    119.02 o 
  -3   2   5     9900.78     9612.73    353.34 o 
  -2   2   5       25.83       17.36     12.21 o 
  -1   2   5     7380.02     7347.24    371.92 o 
   0   2   5     8216.22     8930.39    319.88 o 
   1   2   5     8855.42     8986.61    271.40 o 
   2   2   5    23425.64    23275.67    784.50 o 
   3   2   5      228.87      236.90     21.18 o 
   4   2   5       37.84        1.72     22.63 o 
   5   2   5      707.81      622.31     77.60 o 
   6   2   5     1623.24     1753.25    251.48 o 
   7   2   5       20.95       36.33     62.27 o 
   8   2   5      115.49      190.44    126.13 o 
 -10   3   5       20.07       21.59     65.32 o 
  -9   3   5       48.95       50.01     61.54 o 
  -8   3   5     1599.20     1891.59    150.58 o 
  -7   3   5     1454.85     1614.96    198.64 o 
  -6   3   5       58.49       49.54     24.20 o 
  -5   3   5       74.33       67.26     15.80 o 
  -4   3   5     2573.21     2400.99    225.32 o 
  -3   3   5     1101.56      947.59     45.19 o 
  -2   3   5      489.14      697.19     44.56 o 
  -1   3   5     7669.17     7722.42    391.95 o 
   0   3   5     2079.99     2209.42     83.85 o 
   1   3   5     8496.52     7957.19    290.43 o 
   2   3   5     7578.99     7623.82    256.79 o 
   3   3   5      216.98      219.42     22.07 o 
   4   3   5      138.87      123.73     25.49 o 
   5   3   5     1109.05     1102.73     74.10 o 
   6   3   5     1482.52     1486.93     93.70 o 
   7   3   5       50.14       58.27     88.25 o 
   8   3   5      388.38      502.69     98.65 o 
 -10   4   5      191.91      210.25     82.78 o 
  -9   4   5       67.11       26.12     62.19 o 
  -8   4   5     2975.84     3565.86    244.16 o 
  -7   4   5      426.44      466.87     43.82 o 
  -6   4   5     3503.25     3590.96    296.40 o 
  -5   4   5     2093.30     2068.56     91.06 o 
  -4   4   5        0.50       51.29     78.74 o 
  -3   4   5     5268.86     4796.56    308.19 o 
  -2   4   5     3580.55     3568.34    136.86 o 
  -1   4   5     1404.80     1508.23     85.64 o 
   0   4   5     2584.49     2698.05    145.14 o 
   1   4   5     1896.14     1833.92     74.37 o 
   2   4   5      502.96      493.32     32.18 o 
   3   4   5       12.57       29.70     23.50 o 
   4   4   5        2.56      -20.14     26.19 o 
   5   4   5     1737.29     1771.21     94.94 o 
   6   4   5        1.57      -60.31     40.21 o 
   7   4   5       15.95      -35.02     44.00 o 
 -10   5   5      201.83      232.52     85.85 o 
  -9   5   5       58.36       24.53     71.23 o 
  -8   5   5     1698.04     2018.56    167.44 o 
  -7   5   5      264.47      238.75     35.83 o 
  -6   5   5     2091.13     1978.57    130.97 o 
  -5   5   5       91.94       92.05     22.25 o 
  -4   5   5      121.68       99.24     17.90 o 
  -3   5   5     1088.42     1070.45     47.65 o 
  -2   5   5       27.24       22.93     19.59 o 
  -1   5   5     3318.38     3283.77    175.11 o 
   0   5   5      537.28      544.17     44.07 o 
   1   5   5      927.78      948.12     65.44 o 
   2   5   5      372.70      380.29     40.29 o 
   3   5   5       85.29      102.69     36.73 o 
   4   5   5        4.33      -25.11     38.49 o 
   5   5   5      553.39      606.35     75.57 o 
   6   5   5      203.80      171.19     71.66 o 
   7   5   5        3.55     -119.04     79.36 o 
  -9   6   5      390.39      352.92     85.60 o 
  -8   6   5       31.51      -73.96     57.22 o 
  -7   6   5       61.65       26.03     56.43 o 
  -6   6   5       20.87       34.13     25.45 o 
  -5   6   5     7275.24     7312.36    379.36 o 
  -4   6   5     5088.15     5078.31    266.83 o 
  -3   6   5     2230.14     2246.42    126.05 o 
  -2   6   5     3388.41     3491.42    186.99 o 
  -1   6   5      394.97      395.16     40.99 o 
   0   6   5      678.93      667.32     54.58 o 
   1   6   5      264.00      231.00     31.84 o 
   2   6   5      294.12      293.15     39.85 o 
   3   6   5      158.68      131.83     40.52 o 
   4   6   5     1187.60     1147.99     92.01 o 
   5   6   5      619.31      608.77     77.57 o 
   6   6   5       10.34     -105.99     70.66 o 
  -7   7   5      131.25      148.26     44.56 o 
  -6   7   5      134.93      163.27     40.55 o 
  -5   7   5     2716.01     2597.81    150.01 o 
  -4   7   5     1927.33     1867.72    113.14 o 
  -3   7   5     5249.31     5568.20    292.49 o 
  -2   7   5     1080.58     1106.48     74.72 o 
  -1   7   5       23.76       32.10     25.46 o 
   0   7   5      434.95      462.86     50.10 o 
   1   7   5        7.37       20.45     29.56 o 
   2   7   5       53.82       29.91     31.97 o 
   3   7   5       45.89       70.96     36.62 o 
   4   7   5     1527.69     1469.89    107.49 o 
   5   7   5      297.34      280.67     65.97 o 
  -7   8   5     2671.69     3069.30    181.39 o 
  -6   8   5      270.79      310.44     49.77 o 
  -5   8   5       35.84       31.22     39.31 o 
  -4   8   5        0.68       21.63     35.22 o 
  -3   8   5     1463.67     1413.86     91.93 o 
  -2   8   5      494.99      459.41     50.00 o 
  -1   8   5       48.67       18.20     31.94 o 
   0   8   5       49.09       61.02     32.86 o 
   1   8   5      386.35      435.61     49.15 o 
   2   8   5      384.78      349.76     45.14 o 
   3   8   5       10.21       42.16     37.66 o 
   4   8   5       94.72      107.64     53.84 o 
  -7   9   5     1064.87     1077.36     91.40 o 
  -6   9   5       33.90       27.08     44.16 o 
  -5   9   5      112.75      132.10     43.16 o 
  -4   9   5      157.10      223.51     46.04 o 
  -3   9   5       55.75       91.05     40.84 o 
  -2   9   5      649.25      600.60     59.25 o 
  -1   9   5       98.13       77.45     37.69 o 
   0   9   5       86.03       80.79     34.25 o 
   1   9   5        6.49       11.49     31.86 o 
   2   9   5      502.58      432.11     55.47 o 
   3   9   5       11.93       63.25     42.83 o 
  -7  10   5        3.37       -5.18     51.73 o 
  -6  10   5      530.60      623.67     70.35 o 
  -5  10   5       60.22      105.75     50.98 o 
  -4  10   5     1226.84     1367.73    100.81 o 
  -3  10   5      103.03      130.92     41.82 o 
  -2  10   5      148.82      164.30     41.94 o 
  -1  10   5       29.37        4.52     39.74 o 
   0  10   5      705.01      759.36     69.04 o 
   1  10   5      109.91      121.91     44.19 o 
  -5  11   5      402.21      521.59     66.98 o 
  -4  11   5     1023.81     1270.51    102.47 o 
  -3  11   5       22.41       60.72     48.52 o 
  -2  11   5        1.76       82.35     47.82 o 
  -1  11   5      185.41      203.27     51.90 o 
  -2 -10   6       14.85        0.67     78.95 o 
  -1 -10   6      569.59      554.11    112.14 o 
   0 -10   6        8.35       80.99     75.13 o 
   1 -10   6        2.02      -26.97     62.25 o 
   3 -10   6     2071.79     2203.72    139.95 o 
   4 -10   6      772.89      839.84     78.08 o 
   5 -10   6      604.10      598.07     69.73 o 
   6 -10   6      253.49      210.25     39.57 o 
  -4  -9   6        9.39      -36.71     74.88 o 
  -3  -9   6      223.79      165.21     87.69 o 
  -2  -9   6        2.30       21.15     73.72 o 
  -1  -9   6     1804.39     1823.20    170.99 o 
   0  -9   6      335.86      446.11     85.49 o 
   1  -9   6     1132.57     1273.80    124.52 o 
   2  -9   6        0.18       40.80     50.29 o 
   3  -9   6      401.93      406.36     53.87 o 
   4  -9   6      117.44      130.82     46.18 o 
   5  -9   6       83.55      106.26     29.30 o 
   6  -9   6       71.69       81.27     35.07 o 
   7  -9   6      116.27       88.55     39.97 o 
  -5  -8   6       20.07       15.50     69.09 o 
  -4  -8   6        2.73       13.46     73.14 o 
  -3  -8   6      171.44      126.50     74.12 o 
  -2  -8   6      918.11      914.78    116.17 o 
  -1  -8   6     1691.14     1612.26    146.48 o 
   0  -8   6     2501.26     2497.46    185.97 o 
   1  -8   6     4683.74     4890.19    300.68 o 
   2  -8   6      594.98      590.81     72.74 o 
   3  -8   6       79.36      100.17     64.19 o 
   4  -8   6        4.84       19.54     23.89 o 
   5  -8   6       63.90      104.80     28.92 o 
   6  -8   6     1179.14     1205.74     72.93 o 
   7  -8   6       15.18       21.24     34.15 o 
   8  -8   6        2.66      -57.79     38.53 o 
  -6  -7   6        6.46      -70.21     46.81 o 
  -5  -7   6      280.09      276.14     74.76 o 
  -4  -7   6       26.88        2.92     58.40 o 
  -3  -7   6      414.60      302.25     74.95 o 
  -2  -7   6      424.76      404.13     79.29 o 
  -1  -7   6        4.33       37.57     50.96 o 
   0  -7   6     1535.47     1436.73    126.17 o 
   1  -7   6       24.33       22.61     46.55 o 
   2  -7   6     4013.75     3961.51    239.54 o 
   3  -7   6      752.52      862.73     42.07 o 
   4  -7   6     2175.88     2295.89    100.21 o 
   5  -7   6      476.13      506.27     67.79 o 
   6  -7   6      233.32      216.92     34.78 o 
   7  -7   6       71.40       91.47     35.34 o 
   8  -7   6       21.14        9.82     42.11 o 
   9  -7   6        0.74        8.95     52.00 o 
  -7  -6   6       22.96       -9.10     51.30 o 
  -6  -6   6      106.02       93.28     47.92 o 
  -5  -6   6      854.10     1007.16    109.26 o 
  -4  -6   6      543.94      597.67     85.46 o 
  -3  -6   6      340.54      236.89     67.74 o 
  -2  -6   6      164.09      115.09     58.68 o 
  -1  -6   6     2312.78     2251.09    168.27 o 
   0  -6   6       82.17      100.40     59.15 o 
   1  -6   6     2829.51     3155.09    203.18 o 
   2  -6   6     6689.65     6913.40    389.96 o 
   3  -6   6     3195.99     3383.85    112.55 o 
   4  -6   6     9994.89    10669.20    332.38 o 
   5  -6   6       44.42       71.92     26.08 o 
   6  -6   6       84.21      127.52     31.38 o 
   7  -6   6       16.13      -19.51     33.79 o 
   8  -6   6      472.62      412.89     54.37 o 
   9  -6   6       21.02      -48.02     47.39 o 
  -7  -5   6        5.85       -8.20     43.04 o 
  -6  -5   6      471.60      557.58     58.00 o 
  -5  -5   6      747.42      861.39     98.89 o 
  -4  -5   6       27.87      -23.58     49.22 o 
  -3  -5   6      589.43      719.28     84.08 o 
  -2  -5   6        0.46      -44.23     42.53 o 
  -1  -5   6      855.51      800.13     42.59 o 
   0  -5   6     2359.15     2104.83    153.21 o 
   1  -5   6      278.32      389.64     58.69 o 
   2  -5   6      124.44      102.35     33.43 o 
   3  -5   6     1345.74     1466.68     55.12 o 
   4  -5   6     3319.19     3672.43    120.59 o 
   5  -5   6      558.84      584.91     45.27 o 
   6  -5   6      126.35       87.58     30.83 o 
   7  -5   6      781.92      793.99     62.72 o 
   8  -5   6      992.32      885.23     69.53 o 
   9  -5   6        2.72      -15.72     47.46 o 
  -8  -4   6      126.12      146.31     77.42 o 
  -7  -4   6       81.36       38.70     38.78 o 
  -6  -4   6     2597.08     2722.89    133.08 o 
  -5  -4   6     1112.46     1256.68    115.56 o 
  -4  -4   6     1528.73     1649.02    134.69 o 
  -3  -4   6     3392.48     3398.39    219.21 o 
  -2  -4   6      246.62      272.46     55.71 o 
  -1  -4   6     9492.12     8352.47    476.99 o 
   0  -4   6     9757.16     8450.49    479.29 o 
   1  -4   6     1524.31     1817.36    128.10 o 
   2  -4   6     2987.54     2981.64    176.20 o 
   3  -4   6     3142.40     3554.13    116.08 o 
   4  -4   6      465.17      430.39     33.32 o 
   5  -4   6      565.07      610.64     46.27 o 
   6  -4   6        2.60       -6.58     31.79 o 
   7  -4   6      650.16      576.72     51.42 o 
   8  -4   6       17.53        5.58     41.74 o 
   9  -4   6      141.89       79.23     50.05 o 
  -9  -3   6       44.91       12.76     71.89 o 
  -8  -3   6       50.87       20.09     62.05 o 
  -7  -3   6       88.89       97.08     40.22 o 
  -6  -3   6     2104.20     2324.86    116.13 o 
  -5  -3   6       39.21       21.23     45.90 o 
  -4  -3   6      174.45      211.05     49.84 o 
  -3  -3   6      446.25      577.68     67.81 o 
  -2  -3   6     1578.64     1457.80    115.94 o 
  -1  -3   6     1037.37      898.32     84.28 o 
   0  -3   6     1017.13      887.41     81.55 o 
   1  -3   6      288.27      275.02     24.90 o 
   2  -3   6       71.48      127.24     13.90 o 
   3  -3   6     6577.03     7098.92    225.86 o 
   4  -3   6       36.41       36.80     12.60 o 
   5  -3   6        5.25       12.39     22.22 o 
   6  -3   6       31.43       20.27     29.81 o 
   7  -3   6     1133.65      981.30     69.86 o 
   8  -3   6      262.42      161.14     52.62 o 
   9  -3   6        5.85      -37.74     72.98 o 
  -9  -2   6        1.55      -25.23     63.33 o 
  -8  -2   6      431.24      347.01     74.17 o 
  -7  -2   6      799.64      743.78    123.84 o 
  -6  -2   6      446.40      456.47     45.66 o 
  -5  -2   6      367.02      354.63     56.56 o 
  -4  -2   6      190.71      194.10     45.41 o 
  -3  -2   6    16341.24    16485.96    892.79 o 
  -2  -2   6    17976.32    18801.98   1014.69 o 
  -1  -2   6     7646.65     7710.82    432.83 o 
   0  -2   6     8353.70     7848.78    439.00 o 
   1  -2   6      183.41      228.31     48.86 o 
   2  -2   6     2161.38     2308.23     77.79 o 
   3  -2   6     4234.33     4788.90    152.65 o 
   4  -2   6       75.77      123.04     14.30 o 
   5  -2   6       98.18       89.93     29.64 o 
   6  -2   6     1231.96     1239.32     74.03 o 
   7  -2   6     2373.20     2057.90    114.74 o 
   8  -2   6      254.04      135.19     47.36 o 
   9  -2   6      515.78      402.34     94.16 o 
  -9  -1   6        3.66      -26.86     64.53 o 
  -8  -1   6       35.79        2.65     51.12 o 
  -7  -1   6     1536.09     1608.58     89.60 o 
  -6  -1   6     1261.35     1360.46     77.45 o 
  -5  -1   6     1791.03     1827.47    124.81 o 
  -4  -1   6      347.31      334.09     49.82 o 
  -3  -1   6     6064.17     6435.82    361.42 o 
  -2  -1   6     1238.21     1310.92     95.65 o 
  -1  -1   6     2805.87     2905.02    112.91 o 
   0  -1   6     1472.31     1501.84     63.21 o 
   1  -1   6      672.58      698.72     37.50 o 
   2  -1   6     2407.88     2448.03    102.68 o 
   3  -1   6       21.47       59.93     22.23 o 
   4  -1   6       57.49      175.49     24.76 o 
   5  -1   6       66.88       94.19     26.22 o 
   6  -1   6     6216.23     5944.55    291.25 o 
   7  -1   6      838.91      784.16     63.87 o 
   8  -1   6      258.72      179.90     48.64 o 
   9  -1   6      136.92       58.06     72.52 o 
 -10   0   6       32.06      -60.29     63.87 o 
  -9   0   6      442.08      389.23     75.95 o 
  -8   0   6      230.87      213.47     59.31 o 
  -7   0   6     4812.62     4436.95    190.36 o 
  -6   0   6     3535.91     3498.98    153.38 o 
  -5   0   6    14566.39    14139.65    763.50 o 
  -4   0   6     3942.03     3869.91    225.16 o 
  -3   0   6      140.24      131.74     16.21 o 
  -2   0   6     1798.19     1838.44     73.89 o 
  -1   0   6     1972.29     2087.80     82.40 o 
   0   0   6     3456.46     3803.22    144.64 o 
   1   0   6     4860.55     5234.75    139.96 o 
   2   0   6      614.42      663.32     30.09 o 
   3   0   6        7.69        8.96     14.86 o 
   4   0   6      379.43      370.68     31.34 o 
   5   0   6      338.33      359.26     35.28 o 
   6   0   6      301.01      257.10     38.55 o 
   7   0   6      224.58      200.17     44.00 o 
   8   0   6       20.42      -10.07     56.24 o 
   9   0   6       81.33      133.58     84.92 o 
 -10   1   6       22.96       12.57     71.62 o 
  -9   1   6      228.37      227.30     68.51 o 
  -8   1   6      149.61      126.68     55.38 o 
  -7   1   6      510.48      475.62     44.72 o 
  -6   1   6      819.76      699.04     54.88 o 
  -5   1   6     3625.05     3724.63    156.83 o 
  -4   1   6      459.44      422.88     28.90 o 
  -3   1   6     2219.55     2213.89     88.00 o 
  -2   1   6     1596.17     1559.31     63.56 o 
  -1   1   6      246.58      181.48     14.88 o 
   0   1   6     1563.48     1674.90     91.59 o 
   1   1   6      200.77      215.79     13.54 o 
   2   1   6        1.37       25.04     33.50 o 
   3   1   6       81.38       76.11     17.60 o 
   4   1   6     2317.69     2220.38    168.65 o 
   5   1   6        1.73       -7.05     26.07 o 
   6   1   6        5.01        0.89     31.25 o 
   7   1   6      336.10      316.89    120.43 o 
   8   1   6       19.64       20.20     45.20 o 
   9   1   6      324.84      299.90     80.49 o 
 -10   2   6       30.70      -44.19     64.36 o 
  -9   2   6      678.95      733.08     90.85 o 
  -8   2   6       15.15       14.11     53.48 o 
  -7   2   6     1175.98     1172.78     70.24 o 
  -6   2   6      295.91      256.43     33.22 o 
  -5   2   6       62.15       65.87     21.19 o 
  -4   2   6    13735.70    13424.13    412.68 o 
  -3   2   6     3616.40     3401.83    130.69 o 
  -2   2   6    22470.88    22093.19   1106.90 o 
  -1   2   6     6184.17     6448.01    328.09 o 
   0   2   6     2470.88     2634.23     97.93 o 
   1   2   6      292.47      310.84     17.34 o 
   2   2   6     5591.68     5409.77    168.02 o 
   3   2   6     1531.78     1561.12     59.90 o 
   4   2   6        2.90      -12.13     21.20 o 
   5   2   6     1788.40     1775.86     76.67 o 
   6   2   6      244.48      303.46     38.85 o 
   7   2   6      304.12      376.69     83.95 o 
   8   2   6      122.11      260.31    166.22 o 
 -10   3   6       11.37       47.55     73.30 o 
  -9   3   6        0.97       33.71     57.40 o 
  -8   3   6        0.41        1.28     50.90 o 
  -7   3   6      126.04      137.06     33.70 o 
  -6   3   6      666.82      723.44     64.39 o 
  -5   3   6      101.17       80.51     18.04 o 
  -4   3   6     3143.77     3008.90     99.51 o 
  -3   3   6     6132.03     6433.36    377.70 o 
  -2   3   6    11674.55    11209.53    566.04 o 
  -1   3   6      392.79      406.19     36.44 o 
   0   3   6      922.09      942.42     50.44 o 
   1   3   6     1196.98     1120.88     39.70 o 
   2   3   6     7878.57     7435.09    228.99 o 
   3   3   6      538.51      542.62     32.92 o 
   4   3   6      908.51      952.32     50.59 o 
   5   3   6     1893.42     2097.38    158.69 o 
   6   3   6       23.42      -14.87     39.39 o 
   7   3   6      483.94      488.88     61.39 o 
   8   3   6       47.37       38.38    121.08 o 
 -10   4   6       35.57       48.52     76.80 o 
  -9   4   6      650.67      713.67     98.24 o 
  -8   4   6      512.18      581.28     80.71 o 
  -7   4   6      306.82      412.29     46.02 o 
  -6   4   6     6781.34     6619.69    241.59 o 
  -5   4   6      201.66      220.93     22.37 o 
  -4   4   6      897.77      882.98     46.95 o 
  -3   4   6      905.20      822.02    120.46 o 
  -2   4   6     7614.80     7530.81    728.72 o 
  -1   4   6      535.69      569.70     43.59 o 
   0   4   6       17.82       32.28     18.40 o 
   1   4   6      156.11      167.93     16.87 o 
   2   4   6     1328.71     1321.54     59.66 o 
   3   4   6      959.20      938.93     80.41 o 
   4   4   6      158.33      190.71     33.00 o 
   5   4   6      252.67      294.78     63.88 o 
   6   4   6      262.03      171.12     47.91 o 
   7   4   6       48.68      -88.20     84.13 o 
 -10   5   6       74.00       21.70     79.42 o 
  -9   5   6       61.98       46.94     72.19 o 
  -8   5   6       73.86      170.38     66.90 o 
  -7   5   6      253.83      183.32     34.64 o 
  -6   5   6      821.96      788.04     43.70 o 
  -5   5   6       19.58       11.26     21.69 o 
  -4   5   6      462.10      415.92     31.32 o 
  -3   5   6     1051.42     1081.52     70.86 o 
  -2   5   6      547.93      541.08     47.74 o 
  -1   5   6        1.13       39.46     24.00 o 
   0   5   6      629.57      897.45     60.93 o 
   1   5   6     1582.46     1387.13     85.51 o 
   2   5   6       57.96       68.43     29.33 o 
   3   5   6     1086.34     1098.40     81.69 o 
   4   5   6      407.52      387.43     60.45 o 
   5   5   6     1331.72     1452.08    119.40 o 
   6   5   6      198.83      200.68     77.08 o 
   7   5   6       11.77     -129.60     86.40 o 
  -7   6   6      308.19      315.46     47.24 o 
  -6   6   6     1001.75     1010.06     75.41 o 
  -5   6   6        5.34       12.92     32.40 o 
  -4   6   6      118.68       93.88     32.32 o 
  -3   6   6     3946.46     4115.90    219.63 o 
  -2   6   6        7.20        1.49     27.38 o 
  -1   6   6      857.70      805.28     58.71 o 
   0   6   6      639.61      612.55     51.16 o 
   1   6   6     6936.23     6269.32    326.82 o 
   2   6   6      596.64      546.45     56.73 o 
   3   6   6      185.14      257.34     43.92 o 
   4   6   6       68.20       33.81     48.91 o 
   5   6   6      455.81      568.46     85.06 o 
   6   6   6        1.97     -100.56     67.38 o 
  -7   7   6      154.68      178.94     49.99 o 
  -6   7   6     1009.39     1046.30     83.02 o 
  -5   7   6       14.45      -21.87     31.51 o 
  -4   7   6      179.73      144.71     35.29 o 
  -3   7   6      614.51      557.27     53.27 o 
  -2   7   6      801.83      828.10     63.60 o 
  -1   7   6       29.21       28.31     27.94 o 
   0   7   6     3012.77     2602.15    146.13 o 
   1   7   6     4351.45     3938.10    213.49 o 
   2   7   6     1140.38     1056.43     76.80 o 
   3   7   6      803.55      738.52     70.23 o 
   4   7   6        0.23       -5.07     45.46 o 
   5   7   6        7.28      -46.37     63.35 o 
  -7   8   6      106.31      116.98     47.16 o 
  -6   8   6       34.86       66.12     44.91 o 
  -5   8   6      496.92      508.37     54.63 o 
  -4   8   6      129.47      135.67     37.02 o 
  -3   8   6      390.66      442.43     50.60 o 
  -2   8   6       18.22       12.90     34.72 o 
  -1   8   6      786.06      794.49     63.18 o 
   0   8   6      296.45      286.38     40.28 o 
   1   8   6       34.99       63.77     32.75 o 
   2   8   6        0.00      -22.34     37.15 o 
   3   8   6       83.00       73.90     44.78 o 
   4   8   6      238.74      219.14     56.85 o 
  -7   9   6      196.84      343.93     63.82 o 
  -6   9   6       39.70       27.34     44.57 o 
  -5   9   6      341.77      367.96     53.26 o 
  -4   9   6      113.52       71.80     39.46 o 
  -3   9   6        1.62      -27.06     37.74 o 
  -2   9   6      795.41      794.24     72.45 o 
  -1   9   6      688.57      627.41     60.24 o 
   0   9   6        0.38       23.97     32.82 o 
   1   9   6      249.87      311.39     48.71 o 
   2   9   6       24.62       87.97     44.25 o 
   3   9   6      223.26      224.07     56.03 o 
  -6  10   6      131.87      256.14     56.31 o 
  -5  10   6      207.79      207.77     55.98 o 
  -4  10   6       64.80      104.53     48.01 o 
  -3  10   6      592.64      675.79     68.32 o 
  -2  10   6        1.93       39.30     43.46 o 
  -1  10   6      122.38      158.61     46.50 o 
   0  10   6      130.44      122.75     45.51 o 
   1  10   6        1.79       24.45     39.62 o 
  -4  11   6      625.89      794.35     84.97 o 
  -3  11   6      451.26      610.89     70.21 o 
  -2  11   6       96.31      163.20     47.97 o 
  -2 -10   7       95.19       52.15     89.08 o 
  -1 -10   7      800.01      692.74    119.10 o 
   0 -10   7     1015.53     1106.41    138.31 o 
   1 -10   7       69.48       92.64     75.30 o 
   2 -10   7      380.39      498.93     49.45 o 
   3 -10   7       59.58       49.76     47.05 o 
   4 -10   7      153.98      111.50     47.76 o 
   5 -10   7      424.31      480.67     69.09 o 
   6 -10   7       10.49        7.57     35.24 o 
  -4  -9   7      509.41      702.46    120.18 o 
  -3  -9   7      325.97      315.26     96.66 o 
  -2  -9   7      487.22      499.85    108.91 o 
  -1  -9   7       63.17       59.90     74.51 o 
   0  -9   7       53.56      121.07     72.02 o 
   1  -9   7      284.40      308.22     79.10 o 
   2  -9   7        2.00       21.21     52.21 o 
   3  -9   7      461.11      520.28     49.12 o 
   4  -9   7      193.26      312.40     55.46 o 
   5  -9   7       79.77       65.39     33.46 o 
   6  -9   7      278.15      259.03     49.76 o 
   7  -9   7       11.84      -11.07     37.59 o 
  -5  -8   7     1246.21     1315.76    140.08 o 
  -4  -8   7      996.43     1170.92    134.70 o 
  -3  -8   7     1535.74     1744.59    167.03 o 
  -2  -8   7      907.23      887.49    115.16 o 
  -1  -8   7       56.98       30.39     65.62 o 
   0  -8   7      228.51      189.23     69.08 o 
   1  -8   7       24.76       40.35     57.25 o 
   2  -8   7       13.50       68.49     52.65 o 
   3  -8   7      414.71      506.98     43.74 o 
   4  -8   7      120.16      153.65     29.64 o 
   5  -8   7      330.64      264.79     35.63 o 
   6  -8   7       64.49       88.99     33.85 o 
   7  -8   7      240.91      209.38     42.77 o 
   8  -8   7      116.17       91.14     47.89 o 
  -6  -7   7        6.91      -26.24     49.05 o 
  -5  -7   7      165.38      243.83     80.62 o 
  -4  -7   7        0.83      -33.47     62.96 o 
  -3  -7   7       64.61       77.88     69.51 o 
  -2  -7   7     1448.12     1362.22    137.37 o 
  -1  -7   7     2485.35     2336.43    182.59 o 
   0  -7   7     1113.35     1019.66    110.09 o 
   1  -7   7     2384.65     2490.07    176.18 o 
   2  -7   7      530.77      688.30     78.40 o 
   3  -7   7        3.12       -2.93     17.93 o 
   4  -7   7      708.97      821.96     42.97 o 
   5  -7   7        5.51       29.14     30.64 o 
   6  -7   7      259.80      249.85     40.01 o 
   7  -7   7       22.70       19.97     53.67 o 
   8  -7   7      166.49      172.02     45.37 o 
  -7  -6   7      397.99      367.30     59.56 o 
  -6  -6   7        1.70       14.53     67.19 o 
  -5  -6   7      217.60      203.73     71.23 o 
  -4  -6   7       88.76      112.06     65.47 o 
  -3  -6   7        3.29      -31.71     56.55 o 
  -2  -6   7     6855.93     6501.78    395.04 o 
  -1  -6   7     4425.21     4074.22    266.98 o 
   0  -6   7     3622.87     3475.59    231.36 o 
   1  -6   7     2463.93     2832.02    190.50 o 
   2  -6   7     1000.49     1007.92     92.33 o 
   3  -6   7      528.33      622.22     35.22 o 
   4  -6   7      239.01      268.42     23.86 o 
   5  -6   7     1534.91     1478.54     74.89 o 
   6  -6   7       69.51       52.33     30.66 o 
   7  -6   7     1436.09     1373.34     83.13 o 
   8  -6   7      614.04      497.15     55.75 o 
   9  -6   7      114.00       93.59     50.06 o 
  -7  -5   7        2.39      -30.52     44.34 o 
  -6  -5   7      980.37     1076.16    112.43 o 
  -5  -5   7      447.96      511.44     80.68 o 
  -4  -5   7     2037.11     2109.50    161.41 o 
  -3  -5   7      401.83      402.35     74.82 o 
  -2  -5   7     1480.48     1514.09    133.26 o 
  -1  -5   7       61.62      138.82     55.40 o 
   0  -5   7     4308.51     4315.33    273.56 o 
   1  -5   7        9.84       23.86     38.33 o 
   2  -5   7     2052.83     2147.59     97.84 o 
   3  -5   7      217.93      190.60     20.09 o 
   4  -5   7     2513.79     2771.03     94.82 o 
   5  -5   7      246.70      239.04     31.38 o 
   6  -5   7        3.15        8.38     27.27 o 
   7  -5   7      672.71      647.78    114.12 o 
   8  -5   7        1.68      -35.35     39.94 o 
   9  -5   7      132.40       35.85     49.82 o 
  -8  -4   7       23.00       18.13     73.51 o 
  -7  -4   7      793.12      707.85     66.29 o 
  -6  -4   7      880.36      963.72    108.56 o 
  -5  -4   7      935.97     1140.80    111.20 o 
  -4  -4   7     8345.79     8724.50    499.26 o 
  -3  -4   7      860.17      929.61    100.00 o 
  -2  -4   7       45.70       35.16     44.68 o 
  -1  -4   7      471.95      416.88     65.52 o 
   0  -4   7     7013.99     7013.88    408.71 o 
   1  -4   7       57.22       80.69     38.01 o 
   3  -4   7        2.90       21.79     13.96 o 
   4  -4   7       55.36       65.05     16.90 o 
   5  -4   7     2180.95     2323.57    104.62 o 
   6  -4   7      443.97      365.23     39.22 o 
   7  -4   7      250.78      241.46     43.62 o 
   8  -4   7      422.96      341.22     51.29 o 
   9  -4   7        1.62      -93.36     63.52 o 
  -8  -3   7      161.87      155.35     47.80 o 
  -7  -3   7        0.98       -3.34     39.20 o 
  -6  -3   7      517.08      494.46     76.18 o 
  -5  -3   7        0.18       52.97     45.78 o 
  -4  -3   7      543.94      602.94     76.21 o 
  -3  -3   7     1620.31     1478.39    118.45 o 
  -2  -3   7       47.10       12.55     38.25 o 
  -1  -3   7     5313.61     5020.65    302.01 o 
   0  -3   7     4323.96     3276.26    209.55 o 
   1  -3   7     1182.59     1291.52    104.83 o 
   2  -3   7      343.24      351.27     30.32 o 
   3  -3   7     1706.41     1845.12     66.14 o 
   4  -3   7      469.25      519.15     37.97 o 
   5  -3   7     1693.52     1730.05     83.10 o 
   6  -3   7        0.56       -6.07     30.60 o 
   7  -3   7      575.74      516.24     50.42 o 
   8  -3   7       56.53       27.80     42.77 o 
   9  -3   7      178.35       20.04     54.07 o 
  -9  -2   7       28.59       -9.02     68.07 o 
  -8  -2   7      296.22      250.64     68.99 o 
  -7  -2   7      775.06      840.24     69.19 o 
  -6  -2   7     6257.06     6122.34    356.19 o 
  -5  -2   7      222.96      269.69     51.89 o 
  -4  -2   7      961.75      914.22     90.05 o 
  -3  -2   7     3064.99     3070.27    194.79 o 
  -2  -2   7      162.40      162.82     43.85 o 
  -1  -2   7     9700.04     9923.75    370.04 o 
   0  -2   7      230.55      299.76     50.97 o 
   1  -2   7     3704.89     3493.44    284.39 o 
   2  -2   7     4772.61     4972.58    166.81 o 
   3  -2   7    17574.72    19564.91    968.02 o 
   4  -2   7     3054.14     3211.28    106.64 o 
   5  -2   7     1243.51     1315.29     70.62 o 
   6  -2   7     1019.73      964.85     64.38 o 
   7  -2   7       65.23       14.20     36.10 o 
   8  -2   7        5.83      -27.18     56.72 o 
   9  -2   7       21.78      -30.40     96.46 o 
  -9  -1   7       53.45       65.85     71.60 o 
  -8  -1   7      303.15      318.79     73.55 o 
  -7  -1   7       33.26       32.84     32.39 o 
  -6  -1   7      703.00      770.37     61.40 o 
  -5  -1   7        6.47        1.20     35.28 o 
  -4  -1   7     1024.86     1014.57     86.54 o 
  -3  -1   7       44.64       17.82     32.94 o 
  -2  -1   7      161.28      148.42     13.76 o 
  -1  -1   7     5630.31     6257.74    235.54 o 
   0  -1   7     1255.58     1330.84     58.66 o 
   1  -1   7      220.14      238.78     21.83 o 
   2  -1   7     7425.78     7532.83    332.63 o 
   3  -1   7    13834.59    14944.64    513.45 o 
   4  -1   7      407.53      439.98     64.84 o 
   5  -1   7     1239.86     1338.04    232.55 o 
   6  -1   7      100.16       82.27     32.33 o 
   7  -1   7      496.63      455.64     51.91 o 
   8  -1   7      461.47      328.80     53.02 o 
   9  -1   7       45.38       -3.56    110.48 o 
  -9   0   7     1086.10     1201.28    126.87 o 
  -8   0   7     2010.23     1812.25    148.30 o 
  -7   0   7      323.28      325.18     66.17 o 
  -6   0   7       73.13       78.27     28.77 o 
  -5   0   7      477.12      463.74     56.48 o 
  -4   0   7        8.75       -2.16     30.13 o 
  -3   0   7     2283.69     2337.60     93.71 o 
  -2   0   7     2324.14     2363.55     93.82 o 
  -1   0   7     5279.96     5658.08    212.46 o 
   0   0   7      255.24      248.08     20.94 o 
   1   0   7     8537.33     9003.85    278.71 o 
   2   0   7      545.33      610.28     28.72 o 
   3   0   7       80.04       65.22     14.82 o 
   4   0   7     1376.01     1481.19     70.10 o 
   5   0   7       38.06       35.02     25.79 o 
   6   0   7     1823.40     1767.08     92.95 o 
   7   0   7      639.53      533.26    121.58 o 
   8   0   7       13.71      -34.95     56.94 o 
   9   0   7      115.20      108.89    135.64 o 
 -10   1   7       51.24       41.40     67.37 o 
  -9   1   7      148.06      163.20     65.24 o 
  -8   1   7       40.13      -32.96     52.27 o 
  -7   1   7     1324.52     1296.63    108.68 o 
  -6   1   7       59.85       42.16     30.70 o 
  -5   1   7      918.42      860.02     78.13 o 
  -4   1   7       17.82       24.51     23.37 o 
  -3   1   7     2917.67     2954.93    115.44 o 
  -2   1   7     3632.01     3622.88    138.56 o 
  -1   1   7      351.31      393.07     25.41 o 
   0   1   7     1902.56     2080.78    112.14 o 
   1   1   7     1477.79     1518.50     50.72 o 
   2   1   7     2657.53     2758.13     89.32 o 
   3   1   7      365.57      373.50     25.63 o 
   4   1   7      196.41      209.16     33.50 o 
   5   1   7      339.12      653.24    157.89 o 
   6   1   7     2996.42     2913.57    134.77 o 
   7   1   7       32.07        3.61     39.44 o 
   8   1   7       49.05        1.68    119.94 o 
 -10   2   7       43.94      130.89     74.85 o 
  -9   2   7       42.80       66.95     58.73 o 
  -8   2   7     1527.74     1605.78    134.41 o 
  -7   2   7     3058.80     2926.55    188.32 o 
  -6   2   7     2784.43     2541.88    145.18 o 
  -5   2   7     2525.17     2553.01     88.11 o 
  -4   2   7      574.29      609.67     37.32 o 
  -3   2   7     2271.92     2061.89     83.63 o 
  -2   2   7      439.25      393.36     32.46 o 
  -1   2   7    11280.73    11392.48    575.08 o 
   0   2   7      853.55      914.48     39.67 o 
   1   2   7     3638.17     3678.31    114.26 o 
   2   2   7     8238.33     8219.51    251.26 o 
   3   2   7      907.35      930.57     47.76 o 
   4   2   7     2153.26     2153.48     85.76 o 
   5   2   7       45.38       20.85     26.88 o 
   6   2   7      768.38      758.32     79.47 o 
   7   2   7       49.55       60.13     74.96 o 
   8   2   7      158.78      199.47    138.06 o 
 -10   3   7       26.32      129.34     75.14 o 
  -9   3   7      331.53      440.02     76.80 o 
  -8   3   7     1048.83     1057.95    114.01 o 
  -7   3   7      783.51      800.40     60.92 o 
  -6   3   7     3126.17     3064.81    136.77 o 
  -5   3   7     2336.71     2194.88    112.01 o 
  -4   3   7     2742.21     2683.04     90.50 o 
  -3   3   7      840.37      824.61     53.94 o 
  -2   3   7     3259.42     3196.39    168.37 o 
  -1   3   7     4874.76     4944.75    255.43 o 
   0   3   7       32.15       35.29     11.33 o 
   1   3   7     5763.15     5653.24    173.82 o 
   2   3   7     3525.95     3325.20    114.58 o 
   3   3   7     1137.46     1125.03     47.44 o 
   4   3   7     1613.18     1657.00     68.96 o 
   5   3   7      962.68     1037.66     58.65 o 
   6   3   7       42.62       28.12     34.18 o 
   7   3   7       25.38        7.49    138.02 o 
 -10   4   7      858.45      994.76    124.27 o 
  -9   4   7      340.65      475.42     85.74 o 
  -8   4   7       31.39       65.23     61.44 o 
  -7   4   7      183.72      150.99     36.09 o 
  -6   4   7     2747.25     2787.46    115.39 o 
  -5   4   7      871.28      871.40     59.47 o 
  -4   4   7      305.91      297.87     26.52 o 
  -3   4   7      588.21      732.92    120.46 o 
  -2   4   7      475.85      493.97     30.10 o 
  -1   4   7     1612.90     1598.43     93.71 o 
   0   4   7     3860.25     3709.98    196.58 o 
   1   4   7        6.87       11.32      9.78 o 
   2   4   7      709.92      725.55     34.32 o 
   3   4   7        7.24        3.69     18.33 o 
   4   4   7        8.60       20.99     41.56 o 
   5   4   7      501.41      550.25     79.31 o 
   6   4   7       18.26      -50.66     75.39 o 
   7   4   7      162.92      179.96     87.47 o 
  -9   5   7        0.71      -17.66     68.50 o 
  -8   5   7        0.07       -8.39     61.00 o 
  -7   5   7      245.06      149.27     96.41 o 
  -6   5   7     2375.36     2477.20     91.02 o 
  -5   5   7        0.06      -30.85     20.84 o 
  -4   5   7       65.18       86.37     28.82 o 
  -3   5   7      154.96      167.51     29.28 o 
  -2   5   7      188.93      207.63     31.49 o 
  -1   5   7     1207.50     1175.36     74.63 o 
   0   5   7     1987.48     1805.26    104.84 o 
   1   5   7      868.03      800.14     60.57 o 
   2   5   7     2140.88     2058.82    124.12 o 
   3   5   7       66.76       66.20     36.44 o 
   4   5   7      525.55      556.81     70.39 o 
   5   5   7      278.68      250.47     68.51 o 
   6   5   7        1.52      -56.70     70.97 o 
  -7   6   7      450.32      457.49     41.88 o 
  -6   6   7      517.64      570.65     62.63 o 
  -5   6   7      864.21      806.31     63.53 o 
  -4   6   7      671.62      695.36     57.04 o 
  -3   6   7     8786.04     9008.65    462.40 o 
  -2   6   7     4957.86     5067.77    266.48 o 
  -1   6   7      148.56      163.23     31.49 o 
   0   6   7      238.29      226.46     35.94 o 
   1   6   7      272.33      252.29     35.90 o 
   2   6   7       25.41       36.33     34.48 o 
   3   6   7       72.56       78.43     39.85 o 
   4   6   7      392.94      372.06     62.42 o 
   5   6   7        0.69      -42.89     65.12 o 
  -7   7   7      668.52      667.13     74.63 o 
  -6   7   7       55.51       41.18     38.10 o 
  -5   7   7     1130.58     1155.38     84.95 o 
  -4   7   7     1353.13     1338.97     88.55 o 
  -3   7   7     5349.94     5362.64    283.53 o 
  -2   7   7     3187.11     3233.88    178.34 o 
  -1   7   7      536.74      552.75     51.81 o 
   0   7   7      897.55      758.42     60.62 o 
   1   7   7      166.19      174.66     35.55 o 
   2   7   7      125.58      112.01     36.52 o 
   3   7   7       58.59       71.39     42.42 o 
   4   7   7      176.47      176.90     59.92 o 
   5   7   7        6.82      -49.52     66.48 o 
  -7   8   7      956.35      966.62     85.15 o 
  -6   8   7      108.01      192.67     50.22 o 
  -5   8   7      643.91      751.74     68.30 o 
  -4   8   7        7.34        7.28     33.25 o 
  -3   8   7      483.88      492.52     55.44 o 
  -2   8   7        5.37       36.12     33.74 o 
  -1   8   7       10.02       54.38     35.28 o 
   0   8   7      178.12      209.63     38.69 o 
   1   8   7      449.43      428.84     51.73 o 
   2   8   7       47.57       49.66     38.33 o 
   3   8   7       72.90       65.01     47.98 o 
   4   8   7        6.46      -35.29     55.12 o 
  -7   9   7      275.71      266.07     61.89 o 
  -6   9   7       94.25      110.90     48.46 o 
  -5   9   7      763.47      869.24     77.48 o 
  -4   9   7       10.91        6.68     42.42 o 
  -3   9   7        1.74        9.44     37.20 o 
  -2   9   7      218.20      220.78     44.01 o 
  -1   9   7      110.76      120.14     42.34 o 
   0   9   7     1228.85     1081.01     80.67 o 
   1   9   7      483.25      412.92     52.31 o 
   2   9   7        0.11      -32.00     39.31 o 
  -6  10   7       24.75       40.28     51.45 o 
  -5  10   7       23.61       77.84     49.26 o 
  -4  10   7      793.17      925.93     81.61 o 
  -3  10   7       72.49      126.80     48.67 o 
  -2  10   7       19.74       40.96     41.48 o 
  -1  10   7        0.02       -0.29     43.39 o 
   0  10   7      750.97      795.57     77.43 o 
   1 -11   8      399.01      481.48    111.68 o 
  -2 -10   8        0.43      -75.63     86.48 o 
  -1 -10   8      165.61       50.47     90.01 o 
   0 -10   8      129.76      145.25     85.77 o 
   1 -10   8      394.50      503.96     95.30 o 
   2 -10   8        6.93       26.72     68.61 o 
   3 -10   8      647.39      696.83     79.28 o 
   4 -10   8      576.57      660.19     77.47 o 
   5 -10   8     1340.89     1326.16    109.79 o 
   6 -10   8      484.51      513.40     52.17 o 
  -3  -9   8      399.61      350.10    102.91 o 
  -2  -9   8        5.10      -54.81     73.26 o 
  -1  -9   8       15.60        4.01     82.13 o 
   0  -9   8        1.20      -24.73     72.96 o 
   1  -9   8     1000.34     1066.18    123.12 o 
   2  -9   8        1.95       40.59     60.04 o 
   3  -9   8      181.99      183.59     38.97 o 
   4  -9   8      365.16      411.91     62.85 o 
   5  -9   8      882.68      909.72     64.11 o 
   6  -9   8       45.57       78.14     39.00 o 
   7  -9   8       15.81       12.89     38.89 o 
  -5  -8   8        0.83      -37.00     74.90 o 
  -4  -8   8        0.30       -0.99     72.03 o 
  -3  -8   8      301.76      248.60     89.03 o 
  -2  -8   8        4.00       27.44     72.32 o 
  -1  -8   8        6.26        4.82     65.67 o 
   0  -8   8      468.95      571.65     98.01 o 
   1  -8   8     2300.83     2368.43    182.21 o 
   2  -8   8      124.53      173.36     61.35 o 
   3  -8   8      573.08      618.50     50.54 o 
   4  -8   8       51.82       47.00     30.17 o 
   5  -8   8        0.45      -20.32     38.12 o 
   6  -8   8      140.22      118.85     37.66 o 
   7  -8   8      180.98      127.25     42.44 o 
  -6  -7   8       27.65      -10.64     66.92 o 
  -5  -7   8     1071.61     1127.03    130.27 o 
  -4  -7   8      323.88      302.32     90.43 o 
  -3  -7   8      148.15       55.04     77.06 o 
  -2  -7   8      150.54      194.42     83.27 o 
  -1  -7   8      135.21      102.32     74.71 o 
   0  -7   8      435.57      508.89     91.09 o 
   1  -7   8      494.63      467.85     77.23 o 
   2  -7   8        2.49      -22.55     45.11 o 
   3  -7   8        1.36       -4.93     20.67 o 
   4  -7   8     2450.24     2675.97    116.99 o 
   5  -7   8      264.79      283.82     36.93 o 
   6  -7   8        0.27       18.32     34.55 o 
   7  -7   8        1.71        7.77     36.86 o 
   8  -7   8      348.73      369.34    101.52 o 
  -6  -6   8      502.56      575.88     92.97 o 
  -5  -6   8     1786.69     2258.90    182.17 o 
  -4  -6   8      539.42      597.87     99.44 o 
  -3  -6   8      899.06     1073.24    121.88 o 
  -2  -6   8      282.70      312.37     80.09 o 
  -1  -6   8     1688.13     1610.89    147.30 o 
   0  -6   8        3.74      -48.62     52.01 o 
   1  -6   8     2319.70     2473.67    180.24 o 
   2  -6   8     1541.41     1788.23    135.38 o 
   3  -6   8     2839.68     3198.44    110.19 o 
   4  -6   8     5764.51     6022.46    237.84 o 
   5  -6   8     1233.23     1199.09     72.68 o 
   6  -6   8      709.29      726.97     58.50 o 
   7  -6   8        8.25      -29.46     36.69 o 
   8  -6   8      405.45      365.74     52.96 o 
  -7  -5   8      676.46      614.53     65.94 o 
  -6  -5   8      226.81      348.83     80.60 o 
  -5  -5   8      885.10      869.23    100.42 o 
  -4  -5   8      161.35      168.66     68.89 o 
  -3  -5   8      785.41      915.73    105.54 o 
  -2  -5   8     1036.62     1082.32    125.02 o 
  -1  -5   8      632.13      424.33     78.41 o 
   0  -5   8       57.85       40.90     50.68 o 
   1  -5   8      897.17     1049.92    103.98 o 
   2  -5   8      148.70      190.52     49.06 o 
   3  -5   8     1334.26     1556.92     60.90 o 
   4  -5   8     1425.68     1453.90     71.73 o 
   5  -5   8        0.18       14.97     24.04 o 
   6  -5   8      224.09      188.11     34.57 o 
   7  -5   8      551.02      529.58     51.24 o 
   8  -5   8      487.46      410.38     54.48 o 
   9  -5   8       45.22       18.02     63.51 o 
  -8  -4   8      686.70      661.31     70.59 o 
  -7  -4   8      479.82      508.82     82.99 o 
  -6  -4   8      147.79      214.49     67.41 o 
  -5  -4   8      188.62      278.10     71.83 o 
  -4  -4   8     1721.29     1847.10    152.34 o 
  -3  -4   8     1226.89     1335.66    123.64 o 
  -2  -4   8      189.53      149.02     57.89 o 
  -1  -4   8     1017.66     1284.53    120.08 o 
   0  -4   8      482.86      430.07     69.48 o 
   1  -4   8     1760.34     1774.76    138.69 o 
   3  -4   8      217.47      231.37     21.53 o 
   4  -4   8      454.48      471.74     49.05 o 
   5  -4   8      156.58      144.45     29.38 o 
   6  -4   8        1.15        9.09     30.77 o 
   7  -4   8     1564.43     1529.42     90.04 o 
   8  -4   8       93.70       54.16     45.90 o 
   9  -4   8       47.11       16.29     49.88 o 
  -8  -3   8      295.13      254.35     59.67 o 
  -7  -3   8        2.39       -8.70     41.13 o 
  -6  -3   8     1024.73      954.66    102.30 o 
  -5  -3   8      334.55      395.24     67.23 o 
  -4  -3   8     3762.55     3564.21    229.50 o 
  -3  -3   8       10.43       11.94     43.27 o 
  -2  -3   8     1858.45     1872.62    143.62 o 
  -1  -3   8       80.70       53.09     41.90 o 
   0  -3   8     1738.65     1503.57    123.51 o 
   1  -3   8     1020.07      921.49     92.95 o 
   2  -3   8      671.78      642.62     44.16 o 
   3  -3   8      666.11      721.35     36.18 o 
   4  -3   8      610.28      627.22     42.94 o 
   5  -3   8      288.44      273.27     31.94 o 
   6  -3   8       16.73       29.51     30.77 o 
   7  -3   8      707.57      706.67     60.45 o 
   8  -3   8        6.41      -39.52     43.79 o 
   9  -3   8       26.43      -63.47     59.25 o 
  -9  -2   8      112.33       92.03     71.99 o 
  -8  -2   8       30.93       58.19     44.55 o 
  -7  -2   8      406.48      379.88     50.35 o 
  -6  -2   8      319.63      288.85     60.74 o 
  -5  -2   8     1357.97     1415.30    115.70 o 
  -4  -2   8     1787.17     1774.97    135.79 o 
  -3  -2   8     6472.18     7107.82    409.47 o 
  -2  -2   8     6106.79     6517.67    377.81 o 
  -1  -2   8    13902.31    14830.05    548.38 o 
   0  -2   8    20359.52    20675.75    760.03 o 
   1  -2   8     1252.59     1194.70    131.74 o 
   2  -2   8     2374.46     2569.39     94.45 o 
   3  -2   8      965.73     1138.94     86.11 o 
   4  -2   8       20.01       23.60     21.67 o 
   5  -2   8     1502.31     1609.98     92.48 o 
   6  -2   8      395.18      367.19     42.64 o 
   7  -2   8      233.50      185.96     45.10 o 
   8  -2   8        7.75      -33.31     44.29 o 
   9  -2   8      168.55       76.79     52.71 o 
  -9  -1   8       38.74       50.21     65.16 o 
  -8  -1   8       86.17       52.40     42.91 o 
  -7  -1   8      674.15      689.60     65.92 o 
  -6  -1   8       34.87       17.50     45.58 o 
  -5  -1   8     1584.59     1462.75    117.35 o 
  -4  -1   8     1381.24     1292.51    104.86 o 
  -3  -1   8     2563.98     2749.21    177.42 o 
  -2  -1   8     1515.06     1548.28     66.39 o 
  -1  -1   8    10834.86    11526.57    426.75 o 
   0  -1   8     7610.14     8163.51    305.98 o 
   1  -1   8      492.93      531.15     35.55 o 
   2  -1   8     1055.18     1087.52     48.98 o 
   3  -1   8      282.19      283.77     21.27 o 
   4  -1   8        2.80       16.90     16.22 o 
   5  -1   8      214.00      210.73     31.67 o 
   6  -1   8      823.75      805.02     65.03 o 
   7  -1   8       80.64       52.00     38.63 o 
   8  -1   8      518.01      408.77     61.54 o 
  -9   0   8      184.45      186.60     72.05 o 
  -8   0   8        0.56        3.09     37.12 o 
  -7   0   8       34.47       55.58     35.34 o 
  -6   0   8       96.66       68.78     30.12 o 
  -5   0   8    10783.64    10745.27    592.28 o 
  -4   0   8     1246.64     1213.63     96.52 o 
  -3   0   8     3494.96     3494.18    136.40 o 
  -2   0   8      661.95      726.66     36.55 o 
  -1   0   8     1120.77     1139.82     52.08 o 
   0   0   8     1708.73     1907.60     79.73 o 
   1   0   8     1115.40     1209.86     46.32 o 
   2   0   8     1713.95     1806.96     55.64 o 
   3   0   8     6623.63     6986.32    220.97 o 
   4   0   8       22.14       48.09     18.10 o 
   5   0   8       11.81        5.02     26.80 o 
   6   0   8      112.49       87.84     35.35 o 
   7   0   8      159.54      138.58     62.49 o 
   8   0   8       80.37       25.75     48.18 o 
  -9   1   8       52.28       98.53     63.53 o 
  -8   1   8       71.25       71.35     38.63 o 
  -7   1   8       94.74       83.00     35.55 o 
  -6   1   8       23.29       86.80     31.90 o 
  -5   1   8     3939.56     3755.95    224.05 o 
  -4   1   8        1.07       -9.96     15.49 o 
  -3   1   8      505.58      489.57     40.60 o 
  -2   1   8      234.12      198.59     17.97 o 
  -1   1   8     6942.41     7397.58    276.12 o 
   0   1   8     2323.25     2548.41    102.62 o 
   1   1   8     1286.78     1388.84     50.60 o 
   2   1   8     3520.06     3594.63    114.64 o 
   3   1   8     2502.69     2486.13     85.59 o 
   4   1   8      377.32      374.47     29.51 o 
   5   1   8      107.38       75.35     30.67 o 
   6   1   8      195.49      175.59     37.97 o 
   7   1   8      214.40      241.22     62.10 o 
   8   1   8        6.13       -0.47     93.47 o 
  -9   2   8      135.94      164.98     64.30 o 
  -8   2   8        4.18       -0.47     34.50 o 
  -7   2   8     2580.98     2321.63    114.51 o 
  -6   2   8       22.54       26.12     26.40 o 
  -5   2   8     1880.00     1749.50     65.72 o 
  -4   2   8     3201.12     3083.93    122.19 o 
  -3   2   8     2151.79     1989.45     82.37 o 
  -2   2   8    16621.25    15472.78    567.01 o 
  -1   2   8     5717.45     5641.19    289.35 o 
   0   2   8     1880.79     2083.51     80.64 o 
   1   2   8      854.79      952.17     36.14 o 
   2   2   8     4399.03     4181.93    132.12 o 
   3   2   8      570.02      568.34     32.20 o 
   4   2   8      151.04      154.52     24.45 o 
   5   2   8      562.60      573.77     41.47 o 
   6   2   8      309.68      280.75     37.43 o 
   7   2   8       45.44       66.27     76.26 o 
   8   2   8       38.35       62.35    203.58 o 
  -9   3   8      360.06      423.52     76.58 o 
  -8   3   8        2.22       21.96     35.46 o 
  -7   3   8     1408.15     1386.59     79.90 o 
  -6   3   8       24.57       17.59     20.89 o 
  -5   3   8     1156.35     1174.89     58.95 o 
  -4   3   8      434.67      426.65     26.97 o 
  -3   3   8      889.87      778.73     53.53 o 
  -2   3   8    11034.01    10710.98    542.58 o 
  -1   3   8     3063.27     3236.51    172.43 o 
   0   3   8     1794.25     1843.17     72.49 o 
   1   3   8       37.79       26.01     11.15 o 
   2   3   8     3027.47     2936.08     96.07 o 
   3   3   8      301.18      307.34     24.56 o 
   4   3   8      685.92      733.49     44.61 o 
   5   3   8      260.44      222.35     33.48 o 
   6   3   8       29.34       20.71     35.62 o 
   7   3   8      437.97      390.86     94.45 o 
  -9   4   8      806.18      831.32     98.43 o 
  -8   4   8      117.67      140.39     40.74 o 
  -7   4   8      219.20      202.50     38.70 o 
  -6   4   8      726.39      690.40     41.09 o 
  -5   4   8      114.65      149.56     22.41 o 
  -4   4   8     4971.70     4763.83    187.06 o 
  -3   4   8      225.04      258.18     30.58 o 
  -2   4   8       59.97       48.84     25.25 o 
  -1   4   8      134.00      131.97     26.56 o 
   0   4   8     2087.68     2044.51    116.10 o 
   1   4   8     3168.50     3061.40    168.24 o 
   2   4   8     1338.93     1333.60     88.89 o 
   3   4   8       39.05       18.26     39.88 o 
   4   4   8      434.22      480.48     67.91 o 
   5   4   8      574.38      545.08     86.22 o 
   6   4   8      244.32      154.76     81.22 o 
   7   4   8        0.86     -136.03     90.69 o 
  -7   5   8       22.40        4.59     29.81 o 
  -6   5   8       14.10       -4.05     24.54 o 
  -5   5   8      302.38      292.19     39.98 o 
  -4   5   8     2808.65     2682.62    147.71 o 
  -3   5   8       10.14       15.78     25.67 o 
  -2   5   8      331.37      373.13     38.24 o 
  -1   5   8      242.77      281.68     36.74 o 
   0   5   8       89.39       87.17     27.97 o 
   1   5   8     1002.20      884.58     65.63 o 
   2   5   8       65.46       92.06     34.44 o 
   3   5   8       16.98      -17.79     36.27 o 
   4   5   8        5.31       15.86     46.27 o 
   5   5   8     1283.32     1215.49    117.01 o 
   6   5   8      270.35      148.89     92.26 o 
  -7   6   8     1039.64     1011.91     64.25 o 
  -6   6   8     3700.39     3628.51    201.12 o 
  -5   6   8      506.49      451.48     50.72 o 
  -4   6   8       32.49       56.73     30.30 o 
  -3   6   8      209.65      185.69     38.25 o 
  -2   6   8      928.54      930.54     70.16 o 
  -1   6   8     1518.28     1438.37     90.45 o 
   0   6   8       99.63      104.20     31.48 o 
   1   6   8     1821.89     1517.89     95.66 o 
   2   6   8      110.61      121.46     36.20 o 
   3   6   8     1016.83     1006.68     83.44 o 
   4   6   8        0.65      -28.27     50.74 o 
   5   6   8      186.24      152.34     78.65 o 
  -7   7   8     1472.88     1478.79     81.63 o 
  -6   7   8     2586.53     2496.27    147.44 o 
  -5   7   8       71.09       45.67     39.40 o 
  -4   7   8      410.73      425.04     48.68 o 
  -3   7   8      157.72      123.50     36.15 o 
  -2   7   8        0.90       11.28     31.84 o 
  -1   7   8      371.37      384.68     44.48 o 
   0   7   8      560.54      472.16     50.71 o 
   1   7   8      688.66      615.03     58.10 o 
   2   7   8      408.53      373.91     49.57 o 
   3   7   8     1230.51     1113.30     95.15 o 
   4   7   8       17.42      -14.07     50.99 o 
  -8   8   8       23.81      123.82     56.83 o 
  -7   8   8      225.48      253.56     58.41 o 
  -6   8   8       98.36       96.70     48.17 o 
  -5   8   8      248.39      226.49     45.79 o 
  -4   8   8        6.10       43.21     41.10 o 
  -3   8   8      749.66      787.55     72.60 o 
  -2   8   8        6.94       25.52     34.65 o 
  -1   8   8      288.20      363.03     44.96 o 
   0   8   8      104.16      114.72     39.71 o 
   1   8   8       65.91       71.70     36.70 o 
   2   8   8       11.37       -8.89     38.61 o 
   3   8   8       24.55       -3.57     42.94 o 
  -7   9   8      101.07      159.43     54.96 o 
  -6   9   8       62.11       75.84     52.98 o 
  -5   9   8      175.64      186.47     53.16 o 
  -4   9   8      204.98      187.90     47.66 o 
  -3   9   8     1067.97     1134.22     90.01 o 
  -2   9   8        3.27        5.66     37.48 o 
  -1   9   8       39.79       40.32     40.60 o 
   0   9   8      107.70      147.94     41.15 o 
   1   9   8      460.72      528.20     61.83 o 
   2   9   8        8.98        7.78     42.09 o 
  -5  10   8        0.17        1.71     53.13 o 
  -4  10   8      481.27      633.87     71.81 o 
  -3  10   8      603.08      629.14     69.86 o 
  -2  10   8        2.03       -9.21     41.58 o 
  -1  10   8      150.51      208.31     51.87 o 
  -1 -10   9      427.89      530.45    119.89 o 
   0 -10   9     1023.82     1065.67    138.99 o 
   1 -10   9      907.07     1074.56    134.30 o 
   2 -10   9     1207.64     1422.53    148.01 o 
   3 -10   9      165.87      107.54     43.37 o 
   4 -10   9      165.52      214.62     64.97 o 
   5 -10   9      264.52      223.78     69.38 o 
  -3  -9   9      445.87      515.00    116.29 o 
  -2  -9   9      342.53      428.83    116.19 o 
  -1  -9   9      145.44      168.07     97.32 o 
   0  -9   9       21.11       42.03     80.66 o 
   1  -9   9      356.96      479.67     97.14 o 
   2  -9   9        5.40       22.04     60.18 o 
   3  -9   9      393.91      422.57     49.78 o 
   4  -9   9       43.27       41.59     53.77 o 
   5  -9   9      131.67      101.66     53.80 o 
   6  -9   9        6.08        6.21     36.83 o 
  -4  -8   9      140.86      145.63     87.97 o 
  -3  -8   9     1862.28     2054.75    191.35 o 
  -2  -8   9      776.22      759.86    121.49 o 
  -1  -8   9      125.17      154.56     83.51 o 
   0  -8   9      321.51      395.73     91.23 o 
   1  -8   9       91.42      199.64     69.91 o 
   2  -8   9      406.80      415.95     75.98 o 
   3  -8   9     1091.76     1131.22    125.16 o 
   4  -8   9       22.25       50.48     44.58 o 
   5  -8   9      864.26      986.54     66.95 o 
   6  -8   9        1.47      -42.55     35.89 o 
   7  -8   9        5.55      -15.68     41.00 o 
  -5  -7   9        0.43      -89.14     71.63 o 
  -4  -7   9       13.56       -3.87     70.21 o 
  -3  -7   9      825.36      906.76    128.24 o 
  -2  -7   9      105.68      135.11     78.25 o 
  -1  -7   9      558.42      553.58    101.89 o 
   0  -7   9     1489.18     1628.58    155.11 o 
   1  -7   9     2224.07     2531.29    190.33 o 
   2  -7   9       70.45      128.19     57.29 o 
   3  -7   9        0.60      -11.60     16.90 o 
   4  -7   9      126.70      185.86     32.11 o 
   5  -7   9      198.17      260.50     36.44 o 
   6  -7   9      360.09      352.30     44.97 o 
   7  -7   9        1.46      -14.11     39.11 o 
   8  -7   9        3.60      -56.07     46.36 o 
  -6  -6   9        3.04       -7.02     69.39 o 
  -5  -6   9      495.77      497.53     90.43 o 
  -4  -6   9       21.13       59.94     75.30 o 
  -3  -6   9      429.88      527.94     97.13 o 
  -2  -6   9     2014.68     2150.28    184.26 o 
  -1  -6   9     1592.23     1569.58    152.57 o 
   0  -6   9     8621.61     7936.96    476.49 o 
   1  -6   9     5567.23     5855.00    358.31 o 
   2  -6   9      393.52      482.13     73.48 o 
   3  -6   9      332.56      406.07     37.23 o 
   4  -6   9      948.75     1045.00     60.95 o 
   5  -6   9      398.79      369.44     38.44 o 
   6  -6   9        7.78       12.25     32.31 o 
   7  -6   9      192.37      144.52     61.37 o 
   8  -6   9       11.57       26.76     47.85 o 
  -7  -5   9       54.01       39.69     53.21 o 
  -6  -5   9        9.49       17.18     63.60 o 
  -5  -5   9      372.38      324.91     79.95 o 
  -4  -5   9      825.25      871.55    109.38 o 
  -3  -5   9      266.59      310.03     79.60 o 
  -2  -5   9       10.53       20.06     58.29 o 
  -1  -5   9       65.33       79.81     60.94 o 
   0  -5   9     4165.35     3931.73    266.53 o 
   1  -5   9      235.09      256.31     62.27 o 
   2  -5   9       64.47       50.32     46.32 o 
   3  -5   9      305.14      337.63     36.17 o 
   4  -5   9     3147.43     3109.14    131.64 o 
   5  -5   9      233.22      196.36     32.03 o 
   6  -5   9      279.93      271.24     46.02 o 
   7  -5   9      248.08      192.29     43.71 o 
   8  -5   9       15.17      -24.71     43.50 o 
  -7  -4   9      576.06      469.13     60.82 o 
  -6  -4   9        3.93       71.76     62.67 o 
  -5  -4   9      403.49      439.08     78.64 o 
  -4  -4   9     2076.49     2264.71    177.45 o 
  -3  -4   9      893.87     1032.69    114.60 o 
  -2  -4   9     4348.45     4544.18    292.80 o 
  -1  -4   9      980.89      859.48    101.22 o 
   0  -4   9      236.23      190.06     59.16 o 
   1  -4   9      360.97      382.08     64.57 o 
   2  -4   9       24.34       28.18     16.78 o 
   3  -4   9     1083.96     1131.38     49.50 o 
   4  -4   9     2734.32     2879.65    122.54 o 
   5  -4   9        4.17       23.09     26.99 o 
   6  -4   9       20.88       22.98     32.76 o 
   7  -4   9      303.86      323.91     46.63 o 
   8  -4   9      485.54      451.93     59.22 o 
  -8  -3   9      107.82       93.36     52.76 o 
  -7  -3   9      179.39      113.79     46.73 o 
  -6  -3   9     1077.44     1037.92    109.26 o 
  -5  -3   9      216.15      138.82     59.27 o 
  -4  -3   9        1.92      -20.69     46.64 o 
  -3  -3   9      273.81      220.30     60.07 o 
  -2  -3   9      653.37      839.79     98.84 o 
  -1  -3   9      738.33      663.72     85.52 o 
   0  -3   9      932.95      705.12     89.09 o 
   1  -3   9       88.37       88.70     46.90 o 
   2  -3   9       65.57       66.03     21.45 o 
   3  -3   9     2021.36     2183.10     78.91 o 
   4  -3   9      252.12      243.93     28.70 o 
   5  -3   9       35.04       51.13     26.63 o 
   6  -3   9        6.15       48.38     34.69 o 
   7  -3   9     1151.97     1131.61     77.90 o 
   8  -3   9      234.19      143.05     48.22 o 
  -8  -2   9      273.05      199.08     52.34 o 
  -7  -2   9      286.04      284.18     65.43 o 
  -6  -2   9     3923.89     3667.08    234.02 o 
  -5  -2   9     3466.99     3530.56    228.39 o 
  -4  -2   9     8511.96     8562.85    487.95 o 
  -3  -2   9     1974.61     1803.34    141.64 o 
  -2  -2   9       78.13       85.49     45.67 o 
  -1  -2   9     6537.42     6994.92    266.33 o 
   0  -2   9      198.23      228.39     21.65 o 
   1  -2   9     1546.39     1275.46    110.81 o 
   2  -2   9        1.28       -2.69     13.96 o 
   3  -2   9     5072.21     5583.46    389.90 o 
   4  -2   9     1239.94     1197.26    102.33 o 
   5  -2   9     1407.39     1396.29     75.20 o 
   6  -2   9      298.20      289.81     42.74 o 
   7  -2   9      221.48      221.50     47.50 o 
   8  -2   9      116.08       51.57     77.22 o 
  -9  -1   9      180.41      169.46     80.09 o 
  -8  -1   9      991.69      866.84     87.40 o 
  -7  -1   9      266.77      294.11     45.21 o 
  -6  -1   9     1152.99      976.27     96.47 o 
  -5  -1   9      256.50      264.69     59.65 o 
  -4  -1   9     2654.29     2689.33    180.93 o 
  -3  -1   9       67.62       52.70     43.36 o 
  -2  -1   9        4.74       -9.36     10.56 o 
  -1  -1   9      643.88      619.75     34.81 o 
   0  -1   9       26.21       28.64     16.10 o 
   1  -1   9      294.07      323.69     23.50 o 
   2  -1   9     1205.88     1171.09     47.46 o 
   3  -1   9     4652.08     4688.96    184.78 o 
   4  -1   9     1187.34     1217.01     96.43 o 
   5  -1   9     2040.66     2031.77     97.55 o 
   6  -1   9       14.07      -14.20     33.28 o 
   7  -1   9       42.19      -43.89     38.70 o 
   8  -1   9        1.76      -48.12     43.32 o 
  -9   0   9      808.17      755.35    104.05 o 
  -8   0   9     2225.94     1908.04    108.47 o 
  -7   0   9      252.91      227.38     40.80 o 
  -6   0   9      413.18      459.97     68.83 o 
  -5   0   9       62.32       36.31     42.07 o 
  -4   0   9      267.93      198.10     46.31 o 
  -3   0   9     6279.98     6201.97    235.12 o 
  -2   0   9      436.55      414.09     26.37 o 
  -1   0   9     2929.90     3219.16    127.66 o 
   0   0   9       44.11       44.63     16.63 o 
   1   0   9     1280.22     1329.16     50.76 o 
   2   0   9      570.70      618.74     31.83 o 
   3   0   9      271.11      251.05     20.06 o 
   4   0   9       33.36       52.53     23.41 o 
   5   0   9       68.18       46.69     28.16 o 
   6   0   9     1401.10     1359.44     83.37 o 
   7   0   9      298.14      307.72     50.52 o 
   8   0   9      117.10      118.30    109.42 o 
  -9   1   9      776.03      773.50    100.64 o 
  -8   1   9      121.29       81.32     40.13 o 
  -7   1   9      215.46      264.61     55.68 o 
  -6   1   9       81.50       77.94     33.57 o 
  -5   1   9     1699.93     1605.04    118.42 o 
  -4   1   9       48.07       46.18     20.39 o 
  -3   1   9     1916.92     1913.93     80.69 o 
  -2   1   9      669.83      657.89     36.76 o 
  -1   1   9     4023.05     4103.73    159.14 o 
   0   1   9      237.06      299.78     25.58 o 
   1   1   9     1635.02     1689.80     51.49 o 
   2   1   9       96.50      104.67     15.73 o 
   3   1   9     1142.01     1301.76     53.48 o 
   4   1   9       15.27      -12.62     20.08 o 
   5   1   9      334.52      302.33     34.37 o 
   6   1   9     1403.93     1320.92     67.60 o 
   7   1   9      283.56      302.66     57.54 o 
   8   1   9      384.16      574.87     65.61 o 
  -9   2   9       47.60      153.93     69.07 o 
  -8   2   9      636.89      613.28     57.05 o 
  -7   2   9     1549.29     1338.22     82.62 o 
  -6   2   9     2709.89     2577.27    119.89 o 
  -5   2   9    10611.25    10506.80    391.91 o 
  -4   2   9      345.49      344.29     30.23 o 
  -3   2   9      108.19       89.90     17.99 o 
  -2   2   9     1082.26     1083.80     52.03 o 
  -1   2   9     4749.59     4843.16    251.08 o 
   0   2   9        1.04        4.53     13.36 o 
   1   2   9     1626.57     1704.39     58.38 o 
   2   2   9     1257.85     1231.39     46.88 o 
   3   2   9        2.18       18.57     17.16 o 
   4   2   9     1711.43     1699.14     75.13 o 
   5   2   9        0.73      -19.78     27.01 o 
   6   2   9       62.42       19.21     33.42 o 
   7   2   9        5.44       -9.99     38.99 o 
  -9   3   9       24.53       73.10     66.02 o 
  -8   3   9      225.20      218.48     43.66 o 
  -7   3   9      146.97      128.16     35.39 o 
  -6   3   9     2639.56     2507.71     90.60 o 
  -5   3   9     4748.40     4579.11    178.50 o 
  -4   3   9      135.22      128.72     22.23 o 
  -3   3   9      244.03      260.25     24.95 o 
  -2   3   9     4188.32     4163.85    218.24 o 
  -1   3   9     3433.64     3463.04    184.13 o 
   0   3   9       46.88       60.13     27.89 o 
   1   3   9     3638.53     3587.98    113.76 o 
   2   3   9       38.18       34.23     14.92 o 
   3   3   9      727.16      747.55     39.18 o 
   4   3   9     1059.81     1115.27     55.41 o 
   5   3   9       26.04       -1.70     60.23 o 
   6   3   9       57.61      -31.69     76.77 o 
   7   3   9       50.65      -51.39     79.22 o 
  -9   4   9      321.76      363.49     80.82 o 
  -8   4   9      408.91      464.20     52.86 o 
  -7   4   9      575.75      639.97     54.67 o 
  -6   4   9      887.49      956.76     49.28 o 
  -5   4   9       72.05       78.41     19.88 o 
  -4   4   9       52.42       75.31     18.68 o 
  -3   4   9        0.84      -15.46     25.04 o 
  -2   4   9     3319.95     3326.05    179.18 o 
  -1   4   9       80.99       80.30     28.93 o 
   0   4   9      285.27      309.49     36.03 o 
   1   4   9      114.79      142.28     32.26 o 
   2   4   9     3582.65     3499.00    195.97 o 
   3   4   9        0.54       32.64     39.95 o 
   4   4   9       19.20        4.52     48.12 o 
   5   4   9      249.89      240.51     76.77 o 
   6   4   9       20.72      -70.73     71.91 o 
  -8   5   9      391.04      475.44     73.12 o 
  -7   5   9      156.31      112.04     34.29 o 
  -6   5   9      380.20      386.36     38.37 o 
  -5   5   9      121.56      113.00     27.99 o 
  -4   5   9      173.35      242.16     37.56 o 
  -3   5   9      560.61      652.04     57.96 o 
  -2   5   9     2615.41     2618.21    145.71 o 
  -1   5   9     1305.35     1208.26     79.35 o 
   0   5   9      153.32      131.52     30.93 o 
   1   5   9     1385.03     1231.01     83.04 o 
   2   5   9     2571.44     2400.48    142.51 o 
   3   5   9      346.46      308.34     52.75 o 
   4   5   9      816.36      833.34     89.22 o 
   5   5   9       53.78       22.14     71.31 o 
  -8   6   9       38.33       29.79     57.86 o 
  -7   6   9      269.53      266.83     40.12 o 
  -6   6   9      137.44      157.09     35.02 o 
  -5   6   9        0.10        2.92     32.12 o 
  -4   6   9       25.78       54.82     35.48 o 
  -3   6   9     1735.38     1935.37    115.76 o 
  -2   6   9     2560.93     2659.63    151.42 o 
  -1   6   9     1039.49     1089.81     78.44 o 
   0   6   9     1517.79     1434.98     92.13 o 
   1   6   9      483.94      455.84     50.54 o 
   2   6   9      161.98      123.11     42.46 o 
   3   6   9       22.86       80.03     48.79 o 
   4   6   9      154.40      154.49     59.55 o 
   5   6   9       17.06      -75.49     74.61 o 
  -8   7   9        1.34       49.70     51.85 o 
  -7   7   9      391.38      389.60     45.83 o 
  -6   7   9        6.09       37.44     44.00 o 
  -5   7   9      142.70      159.48     41.51 o 
  -4   7   9        0.20        6.63     38.37 o 
  -3   7   9     3328.04     3468.49    194.00 o 
  -2   7   9     1334.21     1352.75     90.88 o 
  -1   7   9     1738.39     1727.75    109.37 o 
   0   7   9     1024.73      922.24     74.27 o 
   1   7   9       58.83       51.83     34.60 o 
   2   7   9      147.28      158.01     45.92 o 
   3   7   9        6.30       38.07     46.18 o 
   4   7   9        3.84        0.68     61.43 o 
  -7   8   9        0.17       -7.29     50.56 o 
  -6   8   9       13.46       13.26     42.33 o 
  -5   8   9      550.67      636.25     66.70 o 
  -4   8   9       45.74       47.20     43.85 o 
  -3   8   9       86.78       75.58     43.75 o 
  -2   8   9       14.07        8.73     37.16 o 
  -1   8   9      185.17      189.50     41.03 o 
   0   8   9      197.89      202.09     41.65 o 
   1   8   9      232.75      268.09     46.13 o 
   2   8   9        2.23       13.53     40.98 o 
  -6   9   9       11.33       36.45     49.41 o 
  -5   9   9      298.17      357.62     56.50 o 
  -4   9   9       12.71       33.28     42.84 o 
  -3   9   9      251.20      303.28     55.76 o 
  -2   9   9      270.46      285.34     50.36 o 
  -1   9   9       22.16       36.31     39.44 o 
   0   9   9      705.94      661.06     66.56 o 
   1   9   9      398.57      384.88     58.60 o 
  -4  10   9       73.76      110.09     54.86 o 
  -3  10   9        0.34       24.61     45.27 o 
  -2  10   9      192.23      234.08     55.47 o 
   0 -10  10        7.54       -9.26     92.13 o 
   1 -10  10      492.71      600.42    114.17 o 
   2 -10  10      187.72      263.39     88.40 o 
   3 -10  10        1.25        2.13     56.94 o 
   4 -10  10       17.37      -50.24     56.45 o 
  -3  -9  10       19.16      -73.94     95.11 o 
  -2  -9  10        1.50      -92.59     86.31 o 
  -1  -9  10      221.29      210.27    100.82 o 
   0  -9  10      128.60      112.76     84.55 o 
   1  -9  10       18.22       35.97     77.03 o 
   2  -9  10      126.58      173.39     70.95 o 
   3  -9  10        6.93       63.41     42.19 o 
   4  -9  10      243.11      194.25     64.18 o 
   5  -9  10      755.92      867.13     96.07 o 
   6  -9  10      244.91      177.04     43.77 o 
  -4  -8  10       29.06       -6.07     87.14 o 
  -3  -8  10       11.96      -56.12     90.04 o 
  -2  -8  10        3.80      -29.04     90.36 o 
  -1  -8  10     1112.90      987.42    134.57 o 
   0  -8  10       92.26       33.73     73.97 o 
   1  -8  10       13.04       54.78     66.32 o 
   2  -8  10        3.45       24.06     61.79 o 
   3  -8  10      540.63      637.27     55.81 o 
   4  -8  10       63.14       48.59     49.17 o 
   5  -8  10       27.14       18.08     33.85 o 
   6  -8  10      231.99      200.33     42.85 o 
   7  -8  10        5.32        5.42     43.46 o 
  -5  -7  10      664.57      599.44    108.87 o 
  -4  -7  10      399.61      333.55     97.79 o 
  -3  -7  10     1403.25     1472.20    164.13 o 
  -2  -7  10      439.81      368.29    106.22 o 
  -1  -7  10      257.90      377.20     95.98 o 
   0  -7  10      195.74      191.94     79.96 o 
   1  -7  10       42.80      115.78     66.73 o 
   2  -7  10       80.06       75.63     60.93 o 
   3  -7  10      397.43      443.86     60.01 o 
   4  -7  10       74.52       94.38     34.20 o 
   5  -7  10        3.24       -9.16     34.23 o 
   6  -7  10       51.21       63.99     37.59 o 
   7  -7  10        0.07       -6.43     41.25 o 
  -6  -6  10      290.87      376.21     91.36 o 
  -5  -6  10     1233.99     1333.32    151.28 o 
  -4  -6  10     1596.96     1549.40    157.39 o 
  -3  -6  10     3971.02     4492.49    311.37 o 
  -2  -6  10      380.87      369.25     97.09 o 
  -1  -6  10        7.27      -62.95     70.80 o 
   0  -6  10      175.44      122.94     69.79 o 
   1  -6  10     1824.44     2312.17    185.81 o 
   2  -6  10        6.04        1.29     47.62 o 
   3  -6  10      468.15      518.98     45.89 o 
   4  -6  10     1484.20     1474.95     77.85 o 
   5  -6  10      349.73      398.00     41.39 o 
   6  -6  10     1201.49     1305.08     81.88 o 
   7  -6  10       55.49       46.30     40.14 o 
   8  -6  10        4.87        1.80     46.16 o 
  -7  -5  10      464.58      477.11     94.19 o 
  -6  -5  10        4.24       20.78     75.40 o 
  -5  -5  10        3.09      -12.61     74.09 o 
  -4  -5  10      858.74      949.72    118.48 o 
  -3  -5  10     1885.97     2024.58    181.74 o 
  -2  -5  10      426.09      437.71     91.69 o 
  -1  -5  10      135.33      198.74     78.09 o 
   0  -5  10     2228.43     2009.68    175.59 o 
   1  -5  10     2119.96     2013.70    163.86 o 
   2  -5  10       42.87       43.41     49.15 o 
   3  -5  10     1026.27     1086.91     51.31 o 
   4  -5  10       82.75       86.51     27.75 o 
   5  -5  10      213.72      243.93     35.48 o 
   6  -5  10      521.36      511.58     49.25 o 
   7  -5  10      158.69      178.16     45.55 o 
   8  -5  10        6.88      -37.14     44.11 o 
  -7  -4  10      805.48      740.46    102.70 o 
  -6  -4  10      208.92      211.52     74.07 o 
  -5  -4  10      463.25      524.25     88.88 o 
  -4  -4  10      585.34      549.52     91.01 o 
  -3  -4  10      136.57      210.34     71.51 o 
  -2  -4  10      172.17      235.17     70.67 o 
  -1  -4  10       64.85        1.92     55.08 o 
   0  -4  10     2238.38     1865.11    157.42 o 
   1  -4  10        6.57       22.69     47.10 o 
   2  -4  10     1456.36     1100.78    102.03 o 
   3  -4  10      221.89      233.45     24.82 o 
   4  -4  10     3109.46     3188.24    135.10 o 
   5  -4  10      289.60      269.27     40.28 o 
   6  -4  10      123.47      123.80     53.30 o 
   7  -4  10      556.13      555.98     58.42 o 
   8  -4  10       46.92        3.15     46.86 o 
  -8  -3  10       25.02        5.73     67.37 o 
  -7  -3  10       49.24        2.95     60.60 o 
  -6  -3  10        1.46        1.89     60.77 o 
  -5  -3  10       36.49       50.91     61.41 o 
  -4  -3  10     2787.56     2707.00    194.86 o 
  -3  -3  10       12.12       36.89     53.23 o 
  -2  -3  10       46.50       87.68     56.94 o 
  -1  -3  10      163.98      173.58     62.66 o 
   0  -3  10     3537.93     3583.58    315.30 o 
   1  -3  10      233.70      220.24     60.24 o 
   2  -3  10       23.96       33.43     26.59 o 
   3  -3  10     1174.67     1160.15     51.73 o 
   4  -3  10     2040.02     2040.11     93.89 o 
   5  -3  10       16.61       35.49     28.81 o 
   6  -3  10      356.24      316.82     42.22 o 
   7  -3  10       89.68       43.53     41.70 o 
   8  -3  10        0.18      -71.84     62.15 o 
  -8  -2  10      332.22      341.55     57.46 o 
  -7  -2  10      911.80      887.13    104.22 o 
  -6  -2  10       34.92       51.05     55.41 o 
  -5  -2  10     1055.63      951.09    107.63 o 
  -4  -2  10     1621.87     1818.01    147.85 o 
  -3  -2  10      720.24      756.41     88.32 o 
  -2  -2  10        2.29      -15.66     46.29 o 
  -1  -2  10     7824.75     7836.17    456.20 o 
   0  -2  10    10856.00    11034.25    625.49 o 
   1  -2  10     1659.03     1506.30     81.81 o 
   2  -2  10     4073.31     4134.38    137.67 o 
   3  -2  10        1.06        9.25     17.37 o 
   4  -2  10        0.76       16.03     23.98 o 
   5  -2  10      413.11      400.97     39.51 o 
   6  -2  10       63.83       40.91     35.45 o 
   7  -2  10      140.76       99.01     44.40 o 
   8  -2  10        1.87      -72.85     48.57 o 
  -8  -1  10       77.91       71.85     43.50 o 
  -7  -1  10       77.98       90.62     39.97 o 
  -6  -1  10      306.77      252.64     65.76 o 
  -5  -1  10     2049.48     2085.28    153.30 o 
  -4  -1  10      171.95      144.83     56.52 o 
  -3  -1  10       43.20        2.32     43.13 o 
  -2  -1  10        2.57      -14.80     11.84 o 
  -1  -1  10    10447.91    10981.83    410.02 o 
   0  -1  10     3010.85     3217.03    131.74 o 
   1  -1  10     2468.23     2751.55    126.56 o 
   2  -1  10     1951.54     1884.68     66.57 o 
   3  -1  10     1381.75     1415.34     67.80 o 
   4  -1  10       23.12       14.31     23.04 o 
   5  -1  10       55.82       59.73     29.34 o 
   6  -1  10       30.76       11.58     34.80 o 
   7  -1  10      194.27      127.05     45.04 o 
   8  -1  10       97.94       66.17     50.43 o 
  -9   0  10       32.42       32.08     71.59 o 
  -8   0  10       17.30      -13.94     38.77 o 
  -7   0  10      378.11      380.68     53.92 o 
  -6   0  10      469.01      425.45     71.12 o 
  -5   0  10       69.11       35.89     51.11 o 
  -4   0  10       89.26       96.45     45.84 o 
  -3   0  10     2055.48     1972.38     84.12 o 
  -2   0  10      543.88      473.41     31.00 o 
  -1   0  10      558.26      573.55     36.81 o 
   0   0  10      584.11      647.37     44.75 o 
   1   0  10      109.25      409.32     70.47 o 
   2   0  10     1806.96     1819.35     64.38 o 
   3   0  10     3354.30     3697.42    154.26 o 
   4   0  10      586.48      554.27     56.18 o 
   5   0  10     1122.11     1290.55     72.53 o 
   6   0  10       11.96      -27.27     35.31 o 
   7   0  10       43.40      -22.71     41.21 o 
   8   0  10       33.68      -26.77     53.47 o 
  -9   1  10       88.29      129.18     73.72 o 
  -8   1  10      406.17      330.66     50.12 o 
  -7   1  10      931.96      818.95     66.39 o 
  -6   1  10       41.44        0.41     45.80 o 
  -5   1  10       77.37       52.37     45.80 o 
  -4   1  10       93.52       92.28     20.54 o 
  -3   1  10     2741.78     2685.39    109.50 o 
  -2   1  10       29.39       21.53     16.01 o 
  -1   1  10       74.30       71.83     18.80 o 
   0   1  10      577.94      645.08     41.55 o 
   1   1  10      315.23      307.31     18.02 o 
   2   1  10     4095.72     4155.00    116.48 o 
   3   1  10     4497.70     4442.55    126.03 o 
   4   1  10      560.31      551.59     37.49 o 
   5   1  10      923.33      853.41     51.49 o 
   6   1  10      372.53      309.45     40.10 o 
   7   1  10        9.35      -14.30     34.80 o 
  -9   2  10     1306.06     1338.94    139.01 o 
  -8   2  10      567.31      529.73     54.35 o 
  -7   2  10      154.05      150.88     40.05 o 
  -6   2  10      195.92      155.89     33.74 o 
  -5   2  10     1870.95     1765.49     81.54 o 
  -4   2  10      512.32      523.83     48.06 o 
  -3   2  10      206.37      202.63     23.03 o 
  -2   2  10     5559.84     5579.30    213.75 o 
  -1   2  10     1894.47     1947.39     84.75 o 
   0   2  10     3402.49     3636.40    136.61 o 
   1   2  10      883.05      871.23     36.31 o 
   2   2  10      226.37      226.72     19.71 o 
   3   2  10       95.36       86.85     19.78 o 
   4   2  10      502.92      441.48     52.04 o 
   5   2  10       79.36       76.62     29.74 o 
   6   2  10      161.42      107.58     36.74 o 
   7   2  10        5.84       52.60     52.23 o 
  -9   3  10     1231.29     1331.49    136.19 o 
  -8   3  10       59.63       60.95     39.14 o 
  -7   3  10       11.67        6.30     33.33 o 
  -6   3  10      148.76      152.76     25.22 o 
  -5   3  10     3003.97     2876.97    100.07 o 
  -4   3  10      192.52      195.43     25.40 o 
  -3   3  10      252.75      299.41     28.05 o 
  -2   3  10     3251.58     3117.43    167.89 o 
  -1   3  10      546.87      580.38     48.64 o 
   0   3  10     3756.07     3761.24    175.48 o 
   1   3  10     1140.03     1121.36     53.35 o 
   2   3  10      450.27      490.82     53.91 o 
   3   3  10       61.50       90.98     41.80 o 
   4   3  10      643.63      755.63     81.37 o 
   5   3  10        5.37      -57.54     62.74 o 
   6   3  10       50.94       24.23     74.26 o 
  -8   4  10        1.63      -14.30     57.30 o 
  -7   4  10       10.11       39.72     20.14 o 
  -6   4  10      401.68      381.07     36.94 o 
  -5   4  10      201.58      263.38     31.52 o 
  -4   4  10     1728.76     1702.60     78.50 o 
  -3   4  10      215.33      214.70     34.57 o 
  -2   4  10     2043.15     2018.00    115.66 o 
  -1   4  10      590.12      647.29     57.28 o 
   0   4  10       17.53       35.94     27.05 o 
   1   4  10      164.55      186.18     36.10 o 
   2   4  10        3.92       41.50     36.37 o 
   3   4  10      490.69      483.39     59.34 o 
   4   4  10      526.81      578.62     74.88 o 
   5   4  10      215.29      284.57     80.33 o 
   6   4  10        9.28      -72.93     71.01 o 
  -8   5  10       37.34       12.75     58.36 o 
  -7   5  10       12.91        6.06     32.65 o 
  -6   5  10      922.41      904.20     59.34 o 
  -5   5  10       55.28       54.71     28.12 o 
  -4   5  10     1246.25     1146.97     77.23 o 
  -3   5  10      581.05      597.88     57.96 o 
  -2   5  10     3831.25     3909.40    211.11 o 
  -1   5  10      647.65      618.07     55.24 o 
   0   5  10       22.69       34.41     32.43 o 
   1   5  10     2076.84     1821.10    113.79 o 
   2   5  10      140.22      125.52     39.63 o 
   3   5  10      315.16      289.77     57.96 o 
   4   5  10       27.23        6.61     57.41 o 
   5   5  10      367.85      428.51     84.66 o 
  -8   6  10       14.36       18.23     60.62 o 
  -7   6  10      374.72      422.38     43.54 o 
  -6   6  10     3648.33     3663.24    152.20 o 
  -5   6  10      734.75      731.10     68.14 o 
  -4   6  10      795.35      814.42     69.98 o 
  -3   6  10       69.66      120.65     39.48 o 
  -2   6  10      283.65      310.13     42.64 o 
  -1   6  10        9.58       -3.57     34.61 o 
   0   6  10      225.56      216.97     39.00 o 
   1   6  10        1.53       12.13     33.24 o 
   2   6  10       12.96       53.48     38.27 o 
   3   6  10      548.86      560.02     70.23 o 
   4   6  10        2.61      -26.31     55.68 o 
  -8   7  10        5.59       -2.66     40.61 o 
  -7   7  10      794.02      914.81     66.81 o 
  -6   7  10     2017.45     1986.92    125.31 o 
  -5   7  10      653.63      657.51     69.89 o 
  -4   7  10     1552.21     1619.96    108.69 o 
  -3   7  10        0.38       11.67     36.14 o 
  -2   7  10        1.86       29.74     38.87 o 
  -1   7  10      408.60      325.80     45.53 o 
   0   7  10        4.70       33.26     33.25 o 
   1   7  10      119.11      131.67     42.87 o 
   2   7  10        4.25       21.34     39.95 o 
   3   7  10      273.45      262.30     55.63 o 
  -7   8  10       88.63       60.53     45.42 o 
  -6   8  10       36.81       94.40     48.14 o 
  -5   8  10        4.41       25.08     46.83 o 
  -4   8  10        7.38        2.75     45.45 o 
  -3   8  10      947.66     1097.29     89.68 o 
  -2   8  10       76.21       91.71     45.02 o 
  -1   8  10       19.78       25.02     37.10 o 
   0   8  10        8.18       43.72     37.87 o 
   1   8  10      360.75      550.32     63.32 o 
   2   8  10       23.39       51.91     49.46 o 
  -5   9  10       28.31        2.30     46.53 o 
  -4   9  10      376.53      422.42     60.29 o 
  -3   9  10     1264.55     1282.44     97.75 o 
  -2   9  10      144.40      215.27     53.81 o 
  -1   9  10      421.74      399.12     54.00 o 
   0   9  10        4.28       54.10     45.68 o 
   1 -10  11      603.05      665.81    116.43 o 
   2 -10  11     1434.63     1422.49    155.45 o 
   3 -10  11      215.27      354.16     74.55 o 
  -2  -9  11       62.64       40.98    111.46 o 
  -1  -9  11       17.76      -48.98     99.48 o 
   0  -9  11       27.48      -15.74     80.14 o 
   1  -9  11      749.45      841.63    119.08 o 
   2  -9  11      561.63      595.84    100.55 o 
   3  -9  11        4.99      -51.24     61.56 o 
   4  -9  11        5.20      -49.83     62.97 o 
   5  -9  11      293.69      240.18     74.27 o 
  -3  -8  11      162.58      129.35    103.37 o 
  -2  -8  11      142.82       59.99     99.33 o 
  -1  -8  11      286.09      137.86     99.26 o 
   0  -8  11      179.83       95.44     88.89 o 
   1  -8  11      105.52      115.01     81.22 o 
   2  -8  11      165.74      298.48     78.40 o 
   3  -8  11      181.38      192.60     63.77 o 
   4  -8  11      611.46      648.80     77.72 o 
   5  -8  11     1320.98     1322.95     80.85 o 
   6  -8  11       99.46       47.37     41.37 o 
  -5  -7  11       27.09       45.75     89.06 o 
  -4  -7  11        0.65      -44.36     81.37 o 
  -3  -7  11      195.78      213.86     95.64 o 
  -2  -7  11       10.90       38.09     87.65 o 
  -1  -7  11      489.69      447.25    108.14 o 
   0  -7  11       91.21       96.89     84.24 o 
   1  -7  11     1378.92     1426.39    146.06 o 
   2  -7  11        6.87       45.01     62.16 o 
   3  -7  11      132.77       82.53    112.02 o 
   4  -7  11      238.86      273.92     39.03 o 
   5  -7  11      545.22      513.05     49.98 o 
   6  -7  11        2.57      -13.54     38.04 o 
   7  -7  11       42.21      -35.88     44.38 o 
  -5  -6  11       89.04      128.30     83.82 o 
  -4  -6  11       55.55       58.43     79.55 o 
  -3  -6  11      137.94      140.92     89.21 o 
  -2  -6  11      594.38      673.42    119.97 o 
  -1  -6  11      419.71      421.35    102.71 o 
   0  -6  11     3239.22     3185.43    243.00 o 
   1  -6  11     2482.39     2656.94    206.22 o 
   2  -6  11     1796.10     2149.14    167.36 o 
   3  -6  11     1582.15     1759.27     90.83 o 
   4  -6  11       51.11       71.26     31.02 o 
   5  -6  11       18.56      -10.17     30.89 o 
   6  -6  11        4.08       15.82     36.68 o 
   7  -6  11      105.93      140.42     48.23 o 
  -6  -5  11       11.83       45.00     78.32 o 
  -5  -5  11      297.38      422.66     95.78 o 
  -4  -5  11       35.96       55.90     77.98 o 
  -3  -5  11     1367.57     1490.87    155.75 o 
  -2  -5  11       19.62      -37.47     71.48 o 
  -1  -5  11      104.14       25.11     62.90 o 
   0  -5  11     1530.11     1353.09    143.44 o 
   1  -5  11      136.91       98.61     66.08 o 
   2  -5  11      994.89     1026.88    115.28 o 
   3  -5  11       60.11       65.27     23.29 o 
   4  -5  11     1589.08     1646.43     82.67 o 
   5  -5  11      147.57      166.17     35.76 o 
   6  -5  11      440.80      392.32     56.91 o 
   7  -5  11       24.62        8.12     42.50 o 
  -7  -4  11      386.97      398.68     91.23 o 
  -6  -4  11       38.43       27.81     71.34 o 
  -5  -4  11       33.54       -9.05     64.27 o 
  -4  -4  11        5.10       -0.15     65.70 o 
  -3  -4  11        7.17      -22.25     62.73 o 
  -2  -4  11     3029.89     3140.62    235.07 o 
  -1  -4  11      929.28      772.09    108.39 o 
   0  -4  11     1315.22     1145.01    127.73 o 
   1  -4  11     1528.60     1233.23    124.21 o 
   2  -4  11       23.39       37.89     49.30 o 
   3  -4  11     1265.59     1410.36     62.00 o 
   4  -4  11     1300.51     1340.08     71.20 o 
   5  -4  11      179.37      194.46     33.49 o 
   6  -4  11      900.98      886.58     66.15 o 
   7  -4  11       50.66       55.01     45.73 o 
  -7  -3  11      480.49      494.07     94.79 o 
  -6  -3  11      130.92       38.56     68.76 o 
  -5  -3  11       13.04        3.31     64.06 o 
  -4  -3  11     1378.69     1514.07    138.89 o 
  -3  -3  11      547.43      558.67     88.84 o 
  -2  -3  11     1781.26     1862.15    160.43 o 
  -1  -3  11       72.24      152.76     70.57 o 
   0  -3  11      707.73      631.56     95.22 o 
   1  -3  11      489.49      495.70     81.39 o 
   2  -3  11      465.83      496.37     40.13 o 
   3  -3  11     1174.81     1252.89     55.18 o 
   4  -3  11      155.14      176.53     31.06 o 
   5  -3  11      237.22      252.34     37.15 o 
   6  -3  11       86.60       56.94     36.94 o 
   7  -3  11      599.73      559.29     57.39 o 
   8  -3  11      103.08       76.97     49.55 o 
  -8  -2  11      855.35      791.40     75.58 o 
  -7  -2  11       31.83       36.19     61.09 o 
  -6  -2  11      170.23      194.33     70.37 o 
  -5  -2  11     1154.07     1112.87    115.53 o 
  -4  -2  11     9259.21     9241.16    531.36 o 
  -3  -2  11     2998.06     3092.32    213.18 o 
  -2  -2  11     3481.60     3620.96    243.48 o 
  -1  -2  11      650.92      533.39     87.58 o 
   0  -2  11        8.59       13.44     24.99 o 
   1  -2  11     1525.51     1482.75    196.34 o 
   2  -2  11      346.22      335.48     28.13 o 
   3  -2  11       36.51       41.12     19.50 o 
   4  -2  11       41.40       48.18     25.15 o 
   5  -2  11      694.35      702.41     54.90 o 
   6  -2  11       13.91       17.74     36.40 o 
   7  -2  11       50.44       -3.22     40.81 o 
  -8  -1  11      659.98      596.72    109.58 o 
  -7  -1  11       12.67       33.32     61.66 o 
  -6  -1  11        1.80        8.92     54.76 o 
  -5  -1  11     1644.53     1534.13    130.29 o 
  -4  -1  11     7314.58     7023.65    410.89 o 
  -3  -1  11        4.54        9.83     49.48 o 
  -2  -1  11      816.34      829.65     95.26 o 
  -1  -1  11       30.73       48.72     26.68 o 
   0  -1  11      860.48      953.36     53.91 o 
   1  -1  11     1341.93     1462.58    116.11 o 
   2  -1  11      113.50      116.42     19.19 o 
   3  -1  11        0.37      -12.25     24.52 o 
   4  -1  11       79.77       74.69     30.79 o 
   5  -1  11     1560.99     1433.36    133.16 o 
   6  -1  11        1.45       12.59     36.53 o 
   7  -1  11        1.70      -62.10     41.40 o 
  -8   0  11      330.02      312.19     64.44 o 
  -7   0  11      213.45      175.25     51.63 o 
  -6   0  11     1295.81     1108.23    114.28 o 
  -5   0  11      217.79      219.30     59.35 o 
  -4   0  11       30.82      -10.31     43.07 o 
  -3   0  11      478.25      511.84     70.10 o 
  -2   0  11      490.70      474.33     61.21 o 
  -1   0  11     7024.85     7188.99    274.07 o 
   0   0  11     2534.79     2742.82    115.20 o 
   1   0  11      310.70      318.23     30.57 o 
   2   0  11      694.76      693.01     38.91 o 
   3   0  11      307.97      322.49     32.00 o 
   4   0  11      126.76      128.61     25.95 o 
   5   0  11        2.87      -16.36     27.21 o 
   6   0  11      373.55      299.23     39.22 o 
   7   0  11        5.37        5.97     50.74 o 
  -9   1  11       46.34       38.14     70.73 o 
  -8   1  11        4.80       -4.67     41.03 o 
  -7   1  11      134.91      106.63     40.62 o 
  -6   1  11      267.47      286.34     64.16 o 
  -5   1  11     1823.98     1649.47    128.46 o 
  -4   1  11        5.73       50.63     46.22 o 
  -3   1  11       25.23       24.40     19.19 o 
  -2   1  11      795.22      795.55     45.60 o 
  -1   1  11     7914.47     8220.30    310.82 o 
   0   1  11     1161.37     1233.94     62.83 o 
   1   1  11     1092.08     1252.33     50.17 o 
   2   1  11       23.47       33.45     15.69 o 
   3   1  11     1195.06     1220.65     47.46 o 
   4   1  11        0.22      -14.54     22.40 o 
   5   1  11      198.77      157.20     32.26 o 
   6   1  11      456.36      401.11     43.54 o 
   7   1  11       25.82       24.11     40.79 o 
  -9   2  11       51.51      102.07     70.57 o 
  -8   2  11      453.23      339.01     53.34 o 
  -7   2  11        3.30        9.35     38.00 o 
  -6   2  11     1548.05     1454.84     85.36 o 
  -5   2  11     4840.27     4609.28    276.34 o 
  -4   2  11     1905.86     1787.07     80.82 o 
  -3   2  11     3313.01     3216.32    130.52 o 
  -2   2  11      135.56      139.40     24.40 o 
  -1   2  11     1621.82     1675.68     77.30 o 
   0   2  11       46.89       41.98     16.25 o 
   1   2  11     1779.98     1891.79     74.97 o 
   2   2  11      490.84      497.30     29.26 o 
   3   2  11       10.65       18.28     19.84 o 
   4   2  11      169.93      165.52     27.37 o 
   5   2  11      196.31      140.29     31.82 o 
   6   2  11       80.92      -55.63     77.41 o 
  -9   3  11       89.26       48.63     65.94 o 
  -8   3  11      144.85      114.54     43.23 o 
  -7   3  11       15.64       -6.90     35.20 o 
  -6   3  11     1471.51     1380.62     80.32 o 
  -5   3  11     1305.86     1337.18     67.98 o 
  -4   3  11     1485.76     1450.54     69.92 o 
  -3   3  11     2538.39     2508.65    111.27 o 
  -2   3  11      431.04      439.31     37.13 o 
  -1   3  11      289.62      312.39     38.39 o 
   0   3  11      629.15      635.58     54.06 o 
   1   3  11      643.94      682.79     59.79 o 
   2   3  11      333.62      330.20     49.48 o 
   3   3  11      176.74      136.73     46.31 o 
   4   3  11      272.48      246.70     60.15 o 
   5   3  11       14.05      -47.95     68.36 o 
   6   3  11      230.79       89.01     80.16 o 
  -8   4  11      304.68      227.97     70.94 o 
  -7   4  11      978.87     1016.71    103.58 o 
  -6   4  11       95.86      101.08     31.85 o 
  -5   4  11      377.13      380.42     36.74 o 
  -4   4  11       76.99       77.98     32.52 o 
  -3   4  11        0.22       17.22     24.37 o 
  -2   4  11     1617.68     1624.41    100.29 o 
  -1   4  11       17.08       31.88     28.72 o 
   0   4  11     1380.22     1264.39     82.98 o 
   1   4  11        0.41      -18.97     33.22 o 
   2   4  11      746.18      717.93     72.59 o 
   3   4  11      146.86      189.27     54.31 o 
   4   4  11      733.36      811.24     91.87 o 
   5   4  11       14.78      -38.47     72.68 o 
  -8   5  11      276.68      331.31     72.61 o 
  -7   5  11      298.03      265.68     41.87 o 
  -6   5  11      347.64      366.13     40.77 o 
  -5   5  11      764.39      692.02     50.77 o 
  -4   5  11        7.14       50.24     32.05 o 
  -3   5  11      658.79      600.35     56.18 o 
  -2   5  11      841.70      798.45     67.72 o 
  -1   5  11      274.04      277.38     39.91 o 
   0   5  11      986.65      893.87     68.56 o 
   1   5  11     1465.20     1348.22     91.13 o 
   2   5  11     1410.11     1277.13     96.61 o 
   3   5  11      285.81      369.45     59.86 o 
   4   5  11      869.49      900.69     99.26 o 
  -8   6  11       68.86       88.35     72.20 o 
  -7   6  11      163.47      183.22     41.79 o 
  -6   6  11       50.51       63.67     35.39 o 
  -5   6  11        2.02       -5.05     32.52 o 
  -4   6  11      253.82      281.22     47.90 o 
  -3   6  11      438.27      449.08     53.34 o 
  -2   6  11       97.74       89.51     39.52 o 
  -1   6  11      457.80      503.62     54.50 o 
   0   6  11      723.56      680.03     66.39 o 
   1   6  11       32.08       31.04     35.58 o 
   2   6  11        0.11       31.24     44.22 o 
   3   6  11      159.95      195.52     54.45 o 
   4   6  11      204.64      171.92     72.32 o 
  -7   7  11      111.54      127.34     43.24 o 
  -6   7  11        8.11        9.84     35.93 o 
  -5   7  11      245.94      188.10     49.15 o 
  -4   7  11       86.69       89.07     41.49 o 
  -3   7  11       61.06       52.62     44.12 o 
  -2   7  11        0.53        1.86     40.22 o 
  -1   7  11     1158.99     1141.94     83.92 o 
   0   7  11      418.01      355.46     49.73 o 
   1   7  11        7.43        5.43     38.52 o 
   2   7  11      167.38      195.72     48.75 o 
  -6   8  11      406.05      500.01     64.64 o 
  -5   8  11       17.03       28.54     44.38 o 
  -4   8  11        0.08       45.73     43.73 o 
  -3   8  11      114.31      190.69     48.49 o 
  -2   8  11      142.24      155.11     46.04 o 
  -1   8  11      130.24      124.48     43.29 o 
   0   8  11       32.96       42.34     44.88 o 
   1   8  11       29.79       -7.39     41.65 o 
  -4   9  11       13.82       19.17     52.37 o 
  -3   9  11      169.52      223.87     58.07 o 
  -2   9  11       93.68      119.61     52.53 o 
  -1   9  11       48.25       62.36     48.05 o 
  -1  -9  12        8.99        7.08    105.90 o 
   0  -9  12       72.47       80.10     93.89 o 
   1  -9  12      100.96      150.23     87.74 o 
   2  -9  12      237.82      214.93     78.92 o 
   3  -9  12        0.88      -71.14     59.84 o 
   4  -9  12       73.43       75.43     72.30 o 
  -3  -8  12       18.88      -63.55    101.29 o 
  -2  -8  12        0.08      -61.03     98.33 o 
  -1  -8  12      350.27      301.80    113.20 o 
   0  -8  12      371.58      340.81    110.95 o 
   1  -8  12     1121.05     1049.81    135.72 o 
   2  -8  12      632.28      691.35    105.49 o 
   3  -8  12       33.61        1.52     58.64 o 
   4  -8  12       99.97      128.85     62.58 o 
   5  -8  12       14.36      -60.81     58.37 o 
  -4  -7  12       10.77      -33.69     90.40 o 
  -3  -7  12     1370.90     1667.78    186.47 o 
  -2  -7  12      447.25      325.93    115.78 o 
  -1  -7  12       49.03      -34.06     84.96 o 
   0  -7  12        0.61        7.58     76.12 o 
   1  -7  12     1033.00     1001.93    126.90 o 
   2  -7  12        0.13       10.82     59.97 o 
   3  -7  12       82.04      115.29     54.41 o 
   4  -7  12        3.71        9.05     49.62 o 
   5  -7  12      234.24      233.93     42.49 o 
   6  -7  12        3.58      -22.65     39.09 o 
  -5  -6  12      161.12      112.43     91.06 o 
  -4  -6  12      996.81      956.46    145.87 o 
  -3  -6  12     3516.32     3963.80    296.50 o 
  -2  -6  12     1439.20     1524.95    177.82 o 
  -1  -6  12      871.23      797.93    130.71 o 
   0  -6  12      122.77       98.96     78.53 o 
   1  -6  12      457.75      581.33    105.72 o 
   2  -6  12        1.03      -69.43     58.28 o 
   3  -6  12      184.33      237.56     53.07 o 
   4  -6  12        0.45       13.48     31.29 o 
   5  -6  12       17.28       33.09     36.55 o 
   6  -6  12      190.93      163.20     43.91 o 
  -6  -5  12        9.53       34.59     82.75 o 
  -5  -5  12      212.95      190.25     84.50 o 
  -4  -5  12      269.89      396.89    101.29 o 
  -3  -5  12      677.81      754.76    126.24 o 
  -2  -5  12      156.09      178.95     88.24 o 
  -1  -5  12      309.02      225.56     87.78 o 
   0  -5  12     1369.60     1140.27    139.45 o 
   1  -5  12     1688.10     1503.90    154.47 o 
   2  -5  12      453.42      362.95     77.75 o 
   3  -5  12      520.48      483.38     57.03 o 
   4  -5  12       20.99        5.91     30.94 o 
   5  -5  12       17.00       47.64     33.91 o 
   6  -5  12      176.94      217.67     44.68 o 
   7  -5  12        1.40      -29.84     44.08 o 
  -6  -4  12      445.89      442.01     95.68 o 
  -5  -4  12     1434.66     1451.07    150.47 o 
  -4  -4  12       43.72       -1.42     65.77 o 
  -3  -4  12      200.91      213.81     77.82 o 
  -2  -4  12      234.27      241.76     84.12 o 
  -1  -4  12       10.67      -32.24     65.41 o 
   0  -4  12     3635.96     2802.19    217.42 o 
   1  -4  12      784.89      784.90    105.66 o 
   2  -4  12      727.85      793.21     96.40 o 
   3  -4  12        3.69       17.95     25.80 o 
   4  -4  12     1399.11     1418.40     76.20 o 
   5  -4  12      138.62      130.37     34.78 o 
   6  -4  12      389.91      428.95     49.39 o 
   7  -4  12      272.44      199.20     46.99 o 
  -7  -3  12      408.99      400.16     90.50 o 
  -6  -3  12      140.02      182.09     76.26 o 
  -5  -3  12       67.30       19.45     63.84 o 
  -4  -3  12      187.82      205.33     74.83 o 
  -3  -3  12       10.53       -3.64     59.34 o 
  -2  -3  12      414.41      303.69     81.46 o 
  -1  -3  12      248.79      266.70     80.02 o 
   0  -3  12     2174.28     1888.38    169.87 o 
   1  -3  12       19.58       62.43     61.23 o 
   2  -3  12      225.55      217.42     35.08 o 
   3  -3  12      503.75      535.70     37.56 o 
   4  -3  12     1762.83     1802.68     87.32 o 
   5  -3  12      314.92      261.90     53.56 o 
   6  -3  12      808.40      799.24     65.11 o 
   7  -3  12       22.36      -54.79     45.79 o 
  -7  -2  12     1771.75     1829.98    162.28 o 
  -6  -2  12      168.41      163.66     69.60 o 
  -5  -2  12      837.77      749.33     99.07 o 
  -4  -2  12      775.27      814.55    104.98 o 
  -3  -2  12       10.35      -65.04     56.61 o 
  -2  -2  12     1985.30     2129.33    170.88 o 
  -1  -2  12       17.66       34.87     64.46 o 
   0  -2  12      394.78      333.58     76.00 o 
   1  -2  12     1683.59     1565.89     78.34 o 
   2  -2  12     2493.21     2383.29     83.11 o 
   3  -2  12      100.16      132.87     23.61 o 
   4  -2  12        7.82       32.16     26.85 o 
   5  -2  12        7.70      -10.16     31.48 o 
   6  -2  12      125.95      111.93     38.74 o 
   7  -2  12      139.04      124.60     47.27 o 
  -8  -1  12      928.89      833.69     76.97 o 
  -7  -1  12      217.57      158.48     67.15 o 
  -6  -1  12       17.41      -18.04     55.94 o 
  -5  -1  12       53.82       40.95     57.48 o 
  -4  -1  12      135.85      152.40     62.60 o 
  -3  -1  12      607.12      578.06     83.57 o 
  -2  -1  12      618.66      674.14     88.39 o 
  -1  -1  12     1948.84     2009.22    157.76 o 
   0  -1  12      302.82      351.13     32.15 o 
   1  -1  12     3227.87     3319.91    232.68 o 
   2  -1  12     1280.28     1180.74     44.07 o 
   3  -1  12      156.34      215.58     42.54 o 
   4  -1  12      294.25      235.52     34.52 o 
   5  -1  12      321.96      296.57     40.09 o 
   6  -1  12        1.41      -36.12     40.79 o 
   7  -1  12      256.95      112.04     49.00 o 
  -8   0  12      294.46      274.24     63.48 o 
  -7   0  12      307.74      336.46     79.94 o 
  -6   0  12      637.98      570.40     83.34 o 
  -5   0  12      545.96      499.77     78.29 o 
  -4   0  12     3019.55     2959.60    199.99 o 
  -3   0  12       13.21        7.09     48.89 o 
  -2   0  12        5.22       18.08     51.06 o 
  -1   0  12        3.69      -16.79     20.19 o 
   0   0  12      268.51      319.32     31.63 o 
   1   0  12      443.08      437.81     29.41 o 
   2   0  12      326.05      341.10     23.47 o 
   3   0  12     2189.98     2148.31     78.18 o 
   4   0  12      164.19      181.92     28.89 o 
   5   0  12     1072.41     1142.88     82.19 o 
   6   0  12       25.74      -11.71     33.34 o 
   7   0  12        1.73      -14.36     73.38 o 
  -8   1  12      342.51      327.62     56.41 o 
  -7   1  12       97.04       93.31     42.57 o 
  -6   1  12       76.71       69.49     61.37 o 
  -5   1  12     1904.43     1858.43    143.40 o 
  -4   1  12     1777.52     1751.39    135.75 o 
  -3   1  12       94.63       42.76     48.11 o 
  -2   1  12      343.34      335.99     30.12 o 
  -1   1  12     1053.12     1094.27     58.48 o 
   0   1  12      321.80      323.91     33.63 o 
   1   1  12       79.18       99.24     19.76 o 
   2   1  12     2611.78     2604.68     87.56 o 
   3   1  12      232.62      269.14     26.02 o 
   4   1  12     1353.34     1274.57     59.59 o 
   5   1  12     1336.17     1272.39     78.54 o 
   6   1  12        2.60      -22.10     36.16 o 
  -8   2  12     1015.31      820.20     69.62 o 
  -7   2  12      514.73      477.04     55.89 o 
  -6   2  12      196.57      180.41     59.49 o 
  -5   2  12     1780.65     1824.45    139.82 o 
  -4   2  12      507.34      486.24     70.03 o 
  -3   2  12      192.99      210.79     27.95 o 
  -2   2  12      307.29      302.46     30.57 o 
  -1   2  12       63.01       48.04     24.91 o 
   0   2  12      836.97      861.32     40.22 o 
   1   2  12     1052.44     1136.86     72.54 o 
   2   2  12      147.07      144.32     18.85 o 
   3   2  12      146.23      103.89     47.85 o 
   4   2  12      254.20      274.39     67.58 o 
   5   2  12       68.76       30.81     61.34 o 
   6   2  12       27.44      -87.72     78.58 o 
  -8   3  12      274.63      240.85     51.02 o 
  -7   3  12      584.21      541.50     56.53 o 
  -6   3  12        6.59       -6.45     16.64 o 
  -5   3  12     1243.18     1343.16    117.07 o 
  -4   3  12       12.16      -15.61     23.80 o 
  -3   3  12     1246.04     1193.85     62.92 o 
  -2   3  12       94.20      106.51     26.80 o 
  -1   3  12      109.62       97.68     27.71 o 
   0   3  12     2239.25     2014.97    120.01 o 
   1   3  12      104.89      139.97     38.97 o 
   2   3  12      402.56      445.61     52.93 o 
   3   3  12      312.23      261.06     58.37 o 
   4   3  12      272.45      272.43     69.12 o 
   5   3  12      144.86      128.51     70.61 o 
  -8   4  12        8.79        5.12     62.08 o 
  -7   4  12      236.27      242.69     72.94 o 
  -6   4  12      561.76      703.45     87.80 o 
  -5   4  12      678.45      748.52     56.02 o 
  -4   4  12       72.85       56.69     33.76 o 
  -3   4  12       56.44       80.98     29.09 o 
  -2   4  12     1668.37     1700.96    105.38 o 
  -1   4  12     1182.95     1162.36     82.45 o 
   0   4  12       71.30      106.52     33.36 o 
   1   4  12      883.39      800.79     67.85 o 
   2   4  12        3.01       38.75     43.09 o 
   3   4  12        2.04       76.24     53.12 o 
   4   4  12       12.26       44.14     58.05 o 
   5   4  12        3.83       18.25     77.39 o 
  -8   5  12        6.27       40.12     69.77 o 
  -7   5  12        1.21      -25.37     66.33 o 
  -6   5  12     1061.05     1064.82     68.42 o 
  -5   5  12      142.93      188.60     35.98 o 
  -4   5  12      192.41      205.76     35.63 o 
  -3   5  12       50.07       64.77     39.34 o 
  -2   5  12     3083.93     2965.60    168.11 o 
  -1   5  12     1131.07     1092.99     81.72 o 
   0   5  12     1553.73     1434.85     94.79 o 
   1   5  12      647.15      632.36     62.55 o 
   2   5  12        9.89       34.18     41.08 o 
   3   5  12      700.75      657.31     79.06 o 
   4   5  12       54.45       42.06     62.42 o 
  -7   6  12       31.75       37.50     39.57 o 
  -6   6  12      675.29      761.77     93.35 o 
  -5   6  12      313.78      408.68     44.71 o 
  -4   6  12     1809.08     1992.87    122.90 o 
  -3   6  12       64.80       77.90     43.28 o 
  -2   6  12      238.89      215.56     42.86 o 
  -1   6  12        0.06      -11.84     35.15 o 
   0   6  12      325.31      281.48     48.78 o 
   1   6  12       11.42      -28.11     35.82 o 
   2   6  12        1.44      -47.63     45.12 o 
   3   6  12       31.76       47.91     52.14 o 
  -6   7  12      211.25      181.89     44.98 o 
  -5   7  12      548.69      582.47     66.26 o 
  -4   7  12     1241.90     1253.70     97.30 o 
  -3   7  12       16.55       30.69     42.06 o 
  -2   7  12      105.60       92.75     46.18 o 
  -1   7  12       15.27       49.28     43.21 o 
   0   7  12        5.91      -29.29     41.55 o 
   1   7  12      379.37      321.53     51.52 o 
   2   7  12       36.70       38.84     45.54 o 
  -5   8  12       26.71      104.31     54.21 o 
  -4   8  12       25.69       50.91     52.35 o 
  -3   8  12      198.20      232.01     53.27 o 
  -2   8  12       34.39       73.51     44.76 o 
  -1   8  12      341.05      409.68     56.15 o 
   0   8  12       28.44       48.71     43.91 o 
   1  -9  13      525.19      520.92    113.38 o 
   2  -9  13      263.43      301.24     86.00 o 
  -2  -8  13      353.59      462.76    133.32 o 
  -1  -8  13        2.71        7.82    103.71 o 
   0  -8  13       17.34        3.96     94.63 o 
   1  -8  13       39.44       36.97     89.34 o 
   2  -8  13       11.81        7.45     73.45 o 
   3  -8  13        2.02      -20.85     67.77 o 
   4  -8  13      137.41      191.13     73.95 o 
  -3  -7  13       72.56      144.62    108.55 o 
  -2  -7  13       66.72       91.68    116.94 o 
  -1  -7  13      274.64      211.72    113.23 o 
   0  -7  13        1.53       -3.54     93.00 o 
   1  -7  13      148.04      108.35     80.96 o 
   2  -7  13        9.51       -1.90     61.92 o 
   3  -7  13      210.82      272.85     70.36 o 
   4  -7  13      356.34      401.39     68.19 o 
   5  -7  13      173.08      213.50     64.80 o 
  -4  -6  13       74.23       86.08    101.31 o 
  -3  -6  13      303.05      354.52    115.77 o 
  -2  -6  13      162.26      151.24    104.04 o 
  -1  -6  13        9.71      -84.10     90.13 o 
   0  -6  13      303.86      268.21    102.54 o 
   1  -6  13      255.78      316.20     88.82 o 
   2  -6  13      611.26      569.60     97.37 o 
   3  -6  13      947.43      956.74     92.70 o 
   4  -6  13        0.80      -41.43     45.82 o 
   5  -6  13      129.04      121.20     40.50 o 
   6  -6  13       19.03      -23.41     40.81 o 
  -5  -5  13        5.97       79.92     91.52 o 
  -4  -5  13       75.35       88.74     89.20 o 
  -3  -5  13     1556.90     1633.80    178.78 o 
  -2  -5  13      166.65      185.64     89.36 o 
  -1  -5  13      535.19      537.67    110.54 o 
   0  -5  13       68.11        8.52     71.83 o 
   1  -5  13       53.14       44.52     72.27 o 
   2  -5  13      941.92     1127.87    130.60 o 
   3  -5  13       44.74       72.18     49.68 o 
   4  -5  13        6.31        9.55     33.35 o 
   5  -5  13       15.72       16.48     35.82 o 
   6  -5  13      333.74      348.54     51.46 o 
  -6  -4  13        5.79        0.83     77.88 o 
  -5  -4  13        8.13       69.61     79.38 o 
  -4  -4  13      715.01      658.25    111.88 o 
  -3  -4  13     1180.20     1180.36    139.08 o 
  -2  -4  13       49.67       24.30     76.74 o 
  -1  -4  13      133.16       73.02     81.50 o 
   0  -4  13     1225.17      811.07    117.02 o 
   1  -4  13     2111.23     1844.93    170.14 o 
   2  -4  13      177.84      199.43     39.17 o 
   3  -4  13      965.26      999.90     87.62 o 
   4  -4  13      220.14      218.58     35.66 o 
   5  -4  13      336.67      358.46     43.58 o 
   6  -4  13      482.62      450.11     54.98 o 
  -7  -3  13      111.39       71.03     86.05 o 
  -6  -3  13        5.68       10.79     77.70 o 
  -5  -3  13      114.92      138.08     75.84 o 
  -4  -3  13     1539.38     1623.90    156.35 o 
  -3  -3  13      341.45      298.54     87.68 o 
  -2  -3  13       79.32       29.86     69.13 o 
  -1  -3  13       34.21       -7.62     71.66 o 
   0  -3  13     3826.23     3126.19    237.63 o 
   1  -3  13      269.48      276.32     79.15 o 
   2  -3  13      248.96      228.23     38.64 o 
   3  -3  13     1050.09     1002.91     62.12 o 
   4  -3  13        7.37       16.03     30.64 o 
   5  -3  13      259.48      270.20     42.67 o 
   6  -3  13      138.55      137.92     50.83 o 
  -7  -2  13      201.04      242.48     87.11 o 
  -6  -2  13      316.58      322.68     80.57 o 
  -5  -2  13        0.37      -29.82     66.91 o 
  -4  -2  13     1577.93     1499.55    144.36 o 
  -3  -2  13     1661.52     1686.66    152.11 o 
  -2  -2  13     2036.97     1970.96    169.24 o 
  -1  -2  13     1401.17     1402.01    143.34 o 
   0  -2  13       48.22       16.88     66.77 o 
   1  -2  13       63.64       43.91     63.58 o 
   2  -2  13        0.54       10.95     21.92 o 
   3  -2  13      113.69      112.17     24.73 o 
   4  -2  13      328.11      282.40     36.73 o 
   5  -2  13        4.86        7.51     33.85 o 
   6  -2  13       25.47        8.08     40.68 o 
  -7  -1  13        0.09       21.31     73.29 o 
  -6  -1  13      492.77      437.62     84.86 o 
  -5  -1  13      241.34      290.29     80.92 o 
  -4  -1  13     1202.34     1118.90    121.09 o 
  -3  -1  13     1626.17     1562.95    140.54 o 
  -2  -1  13     3491.58     3391.88    233.34 o 
  -1  -1  13      152.27      114.43     63.32 o 
   0  -1  13      233.23      150.13     66.02 o 
   1  -1  13      169.99      157.35     30.83 o 
   2  -1  13      173.29      188.29     28.00 o 
   3  -1  13      480.64      474.95     32.31 o 
   4  -1  13      246.65      246.37     30.85 o 
   5  -1  13       22.32        4.58     31.44 o 
   6  -1  13       93.71       64.59     34.88 o 
  -8   0  13      199.64      193.16     55.78 o 
  -7   0  13        7.57       -2.41     68.11 o 
  -6   0  13      475.60      473.89     83.12 o 
  -5   0  13       39.22       57.15     59.54 o 
  -4   0  13       16.31        7.19     60.01 o 
  -3   0  13        3.56      -10.70     53.23 o 
  -2   0  13        1.99       24.41     54.95 o 
  -1   0  13     3387.25     3869.97    251.66 o 
   0   0  13     1782.38     1838.73    158.90 o 
   1   0  13     1946.63     2110.43     77.60 o 
   2   0  13      807.52      793.26     73.57 o 
   3   0  13       12.68       23.16     21.00 o 
   4   0  13        1.49      -15.67     24.49 o 
   5   0  13        0.27      -14.08     31.17 o 
   6   0  13       29.37       21.52     36.98 o 
  -8   1  13      352.90      294.96     55.60 o 
  -7   1  13       13.33       28.67     68.36 o 
  -6   1  13       74.86       27.14     60.14 o 
  -5   1  13       69.83       17.48     57.49 o 
  -4   1  13      245.46      283.50     70.77 o 
  -3   1  13      151.19       80.64     54.78 o 
  -2   1  13      231.39      236.70     29.87 o 
  -1   1  13     3767.09     3833.75    156.98 o 
   0   1  13     1133.34     1214.48     66.79 o 
   1   1  13     3280.75     3248.17    109.95 o 
   2   1  13      676.92      697.25     42.21 o 
   3   1  13      113.85      116.82     23.60 o 
   4   1  13        1.58      -28.82     25.02 o 
   5   1  13      508.45      429.04     40.37 o 
   6   1  13        7.12      -54.54     70.98 o 
  -8   2  13      562.20      439.02     61.49 o 
  -7   2  13        2.08      -16.55     38.76 o 
  -6   2  13      270.83      190.40     65.35 o 
  -5   2  13      239.07      317.17     67.53 o 
  -4   2  13      346.41      286.70     66.30 o 
  -3   2  13     3459.32     3367.69    139.76 o 
  -2   2  13      114.90      111.75     26.83 o 
  -1   2  13        1.69        6.11     25.90 o 
   0   2  13      222.29      236.10     33.32 o 
   1   2  13      580.42      576.74     47.28 o 
   2   2  13       26.94       51.66     33.70 o 
   3   2  13       49.18       22.64     44.65 o 
   4   2  13       64.64      125.41     57.11 o 
   5   2  13      260.71      306.96     85.35 o 
  -8   3  13      228.90      228.64     77.37 o 
  -7   3  13        7.28       -0.44     59.82 o 
  -6   3  13      357.74      241.44     70.17 o 
  -5   3  13        2.41       -7.72     55.24 o 
  -4   3  13      766.77      747.13     52.60 o 
  -3   3  13     2024.91     2045.45     94.75 o 
  -2   3  13        6.85       16.61     27.36 o 
  -1   3  13      561.61      529.81     54.49 o 
   0   3  13       92.37      122.29     33.37 o 
   1   3  13      211.65      232.45     36.92 o 
   2   3  13      274.17      284.48     40.57 o 
   3   3  13        2.92       -0.09     45.51 o 
   4   3  13      289.81      310.88     68.20 o 
   5   3  13        3.99        4.90     75.22 o 
  -7   4  13       61.48      121.81     67.03 o 
  -6   4  13      172.90      203.02     70.01 o 
  -5   4  13     1855.99     1797.67     88.64 o 
  -4   4  13       54.46       54.33     30.73 o 
  -3   4  13      114.00      124.65     32.26 o 
  -2   4  13      246.41      252.67     36.58 o 
  -1   4  13        1.25       21.78     36.09 o 
   0   4  13      745.40      747.79     67.77 o 
   1   4  13        0.97       15.55     39.18 o 
   2   4  13       88.31       95.94     47.82 o 
   3   4  13        5.92       24.07     54.68 o 
   4   4  13      346.91      361.33     74.21 o 
  -7   5  13        2.93      -14.46     71.81 o 
  -6   5  13      794.26      955.19    110.94 o 
  -5   5  13     1609.04     1689.39     87.22 o 
  -4   5  13      177.43      195.34     37.39 o 
  -3   5  13     1112.81     1084.63     67.40 o 
  -2   5  13      178.19      136.97     39.04 o 
  -1   5  13      271.19      254.66     47.03 o 
   0   5  13      868.87      772.12     71.94 o 
   1   5  13        3.67       26.21     41.15 o 
   2   5  13        5.76       27.82     46.64 o 
   3   5  13      427.00      363.88     69.07 o 
  -6   6  13      114.20       95.36     40.99 o 
  -5   6  13        7.05       17.47     36.88 o 
  -4   6  13        6.29       30.42     36.72 o 
  -3   6  13      194.37      196.52     49.86 o 
  -2   6  13      182.40      218.10     48.51 o 
  -1   6  13      184.00      190.64     43.73 o 
   0   6  13      144.12      149.08     46.79 o 
   1   6  13       38.70       55.05     41.71 o 
   2   6  13       60.59       85.16     47.65 o 
  -5   7  13       52.91       33.40     40.73 o 
  -4   7  13       28.90       33.61     49.39 o 
  -3   7  13       95.98       77.49     45.64 o 
  -2   7  13      455.57      445.38     60.77 o 
  -1   7  13       94.31      115.78     44.33 o 
   0   7  13       17.39       -6.09     45.57 o 
   1   7  13       25.13       36.96     43.17 o 
  -3   8  13       91.60      113.26     51.27 o 
  -2   8  13      121.40       85.97     53.69 o 
  -1  -8  14       35.61     -153.47    104.29 o 
   0  -8  14       40.03       43.53     94.84 o 
   1  -8  14     1096.07     1179.13    149.63 o 
   3  -8  14      357.67      402.08     88.02 o 
  -3  -7  14      112.31       70.24    112.46 o 
  -2  -7  14        7.52      -59.25    110.55 o 
  -1  -7  14      235.13      159.14    113.91 o 
   0  -7  14        9.87      -18.22     89.80 o 
   1  -7  14      556.13      745.06    129.41 o 
   2  -7  14      157.76      254.32     87.01 o 
   3  -7  14      434.58      582.60     86.80 o 
   4  -7  14       12.09      -48.57     58.11 o 
  -4  -6  14      115.37      212.96    123.58 o 
  -3  -6  14      730.61      763.76    155.35 o 
  -2  -6  14      620.56      581.00    138.25 o 
  -1  -6  14     2328.14     1912.42    208.32 o 
   0  -6  14      133.16       63.94     94.61 o 
   1  -6  14        5.77       18.41     82.17 o 
   2  -6  14       20.92       65.60     75.48 o 
   3  -6  14       48.44       87.72     57.30 o 
   4  -6  14       71.80       67.35     56.06 o 
   5  -6  14      149.26      182.87     44.60 o 
  -5  -5  14       11.40        0.03     90.86 o 
  -4  -5  14      111.28      151.86    105.87 o 
  -3  -5  14        3.57       24.28     94.16 o 
  -2  -5  14      103.26      133.04    103.66 o 
  -1  -5  14      877.42      874.31    144.98 o 
   0  -5  14      127.62      162.50     93.00 o 
   1  -5  14       26.10       79.84     77.85 o 
   2  -5  14      338.94      348.76     86.60 o 
   3  -5  14      681.50      821.57     84.72 o 
   4  -5  14       86.34      135.08     38.26 o 
   5  -5  14        0.87       13.25     38.36 o 
  -5  -4  14      284.11      310.94    100.69 o 
  -4  -4  14      361.66      321.34     97.57 o 
  -3  -4  14     1632.38     1512.90    175.34 o 
  -2  -4  14       82.80       -4.45     86.26 o 
  -1  -4  14      404.58      239.57     94.03 o 
   0  -4  14     1257.99      939.75    133.22 o 
   1  -4  14      410.80      327.09     89.76 o 
   2  -4  14     1255.69     1281.72     91.17 o 
   3  -4  14      494.30      466.93     64.34 o 
   4  -4  14       22.60       19.73     35.10 o 
   5  -4  14       15.46       14.29     37.35 o 
   6  -4  14      388.24      423.58     63.11 o 
  -6  -3  14        3.77       19.15     77.56 o 
  -5  -3  14        0.79      -88.21     75.80 o 
  -4  -3  14      293.68      257.31     90.32 o 
  -3  -3  14     1169.85     1282.23    148.03 o 
  -2  -3  14      103.66       -5.67     76.33 o 
  -1  -3  14      256.23      172.39     90.92 o 
   0  -3  14      106.93      -51.42     72.43 o 
   1  -3  14      316.40      319.15     88.82 o 
   2  -3  14     1487.95     1538.04     86.89 o 
   3  -3  14      151.17      175.51     49.84 o 
   4  -3  14      197.38      217.70     37.14 o 
   5  -3  14      338.43      360.59     45.62 o 
   6  -3  14      661.11      629.24     60.20 o 
  -6  -2  14      632.90      539.81    100.27 o 
  -5  -2  14      957.54      868.21    114.96 o 
  -4  -2  14        1.24        2.56     69.95 o 
  -3  -2  14      151.58       92.23     78.98 o 
  -2  -2  14      785.34      761.66    110.99 o 
  -1  -2  14       35.65        0.39     74.39 o 
   0  -2  14      292.83      242.45     80.60 o 
   1  -2  14       76.24       -9.93     66.05 o 
   2  -2  14      188.28      230.54     29.13 o 
   3  -2  14       62.60       71.83     24.88 o 
   4  -2  14       74.76       74.41     28.36 o 
   5  -2  14      314.60      246.04     36.60 o 
   6  -2  14      101.31      100.42     40.27 o 
  -7  -1  14      439.84      401.15     91.78 o 
  -6  -1  14      364.54      365.83     92.19 o 
  -5  -1  14      197.05      175.76     73.20 o 
  -4  -1  14      581.21      478.94     89.59 o 
  -3  -1  14        7.59        3.76     60.68 o 
  -2  -1  14        5.84       14.31     65.72 o 
  -1  -1  14      206.81      175.98     78.89 o 
   0  -1  14      578.91      551.13     96.88 o 
   1  -1  14      554.84      530.88     42.52 o 
   2  -1  14       87.83      110.68     25.52 o 
   3  -1  14       77.45       75.97     23.59 o 
   4  -1  14       65.12       43.32     28.23 o 
   5  -1  14      106.60      102.05     33.53 o 
   6  -1  14        5.11        6.57     35.48 o 
  -7   0  14       16.77      -40.68     66.50 o 
  -6   0  14       12.14      -10.47     71.77 o 
  -5   0  14     1028.35      974.41    112.66 o 
  -4   0  14     2992.04     2933.66    212.84 o 
  -3   0  14      686.36      806.44     99.78 o 
  -2   0  14     1336.28     1249.03    126.94 o 
  -1   0  14       45.26       53.72     62.16 o 
   0   0  14      170.94      157.32     32.56 o 
   1   0  14      218.56      284.80     37.66 o 
   2   0  14      324.50      418.96     63.77 o 
   3   0  14       33.85        8.29     22.70 o 
   4   0  14      143.03      138.22     30.45 o 
   5   0  14      649.97      602.45     44.48 o 
  -7   1  14       18.60      -37.01     49.32 o 
  -6   1  14       20.81       10.01     69.34 o 
  -5   1  14     1517.61     1489.14    136.63 o 
  -4   1  14     1961.29     1855.47    152.22 o 
  -3   1  14     1184.19     1218.37    119.96 o 
  -2   1  14     1143.40     1126.75    117.49 o 
  -1   1  14      193.80      258.47     32.88 o 
   0   1  14       17.14        4.07     40.20 o 
   1   1  14      134.55      151.90     24.96 o 
   2   1  14      630.45      688.32     43.96 o 
   3   1  14        8.63        1.19     23.02 o 
   4   1  14      627.55      588.65     82.16 o 
   5   1  14      320.55      304.44     75.07 o 
  -7   2  14     1108.59      897.34    108.38 o 
  -6   2  14      632.29      597.69     92.40 o 
  -5   2  14       61.54       71.49     62.62 o 
  -4   2  14       55.75      106.77     62.84 o 
  -3   2  14      724.62      859.50    102.04 o 
  -2   2  14      279.56      330.33     70.86 o 
  -1   2  14      518.41      531.04     58.72 o 
   0   2  14        0.75       10.53     28.93 o 
   1   2  14      181.16      204.94     39.37 o 
   2   2  14        1.10        6.63     35.71 o 
   3   2  14      157.61      131.85     50.54 o 
   4   2  14      146.46       77.34     58.63 o 
   5   2  14        1.65       38.97     74.16 o 
  -7   3  14      850.77      785.33    105.22 o 
  -6   3  14      288.88      258.24     74.01 o 
  -5   3  14       36.58       38.84     63.30 o 
  -4   3  14       13.08       69.86     60.72 o 
  -3   3  14      481.40      532.81     46.37 o 
  -2   3  14       62.80       46.69     31.68 o 
  -1   3  14      127.57       97.38     32.54 o 
   0   3  14       27.72       19.00     31.23 o 
   1   3  14      176.74      190.78     36.40 o 
   2   3  14      437.31      513.29     59.96 o 
   3   3  14      217.77      168.03     60.50 o 
   4   3  14       13.08       13.71     57.58 o 
  -7   4  14       25.67       -1.17     74.93 o 
  -6   4  14      210.87      251.35     78.04 o 
  -5   4  14       69.88       -1.47     59.74 o 
  -4   4  14      300.43      330.03     40.82 o 
  -3   4  14      622.20      674.62     66.43 o 
  -2   4  14      210.39      177.15     36.39 o 
  -1   4  14      187.57      167.39     37.13 o 
   0   4  14      496.48      518.17     46.15 o 
   1   4  14      687.20      692.96     71.49 o 
   2   4  14       31.17       28.49     48.23 o 
   3   4  14       50.86      123.61     55.36 o 
  -6   5  14      376.33      420.07     86.80 o 
  -5   5  14      114.80      124.79     75.54 o 
  -4   5  14      820.16      757.06     60.18 o 
  -3   5  14      202.10      215.07     38.55 o 
  -2   5  14      348.40      358.79     44.33 o 
  -1   5  14      335.75      375.72     53.50 o 
   0   5  14     1316.56     1242.50     93.36 o 
   1   5  14      718.35      672.27     68.34 o 
   2   5  14       59.73        8.86     49.21 o 
  -5   6  14       11.00       30.98     41.38 o 
  -4   6  14      676.76      736.16     63.25 o 
  -3   6  14       23.32       10.82     36.36 o 
  -2   6  14       24.55       63.15     42.20 o 
  -1   6  14        0.01      -13.31     43.82 o 
   0   6  14      506.77      464.42     61.41 o 
   1   6  14        0.92      -29.60     45.97 o 
  -4   7  14      268.52      355.20     52.98 o 
  -3   7  14       58.78       83.75     53.81 o 
  -2   7  14       67.11       81.99     51.37 o 
  -1   7  14        1.12       15.62     43.93 o 
  -1  -7  15       34.16      -65.78    116.10 o 
   0  -7  15       15.13       31.45    100.27 o 
   1  -7  15      133.70      199.90    105.33 o 
   2  -7  15      138.18      215.28     78.58 o 
   3  -7  15       46.87       75.21     74.38 o 
  -3  -6  15       43.98        8.01    120.60 o 
  -2  -6  15       20.24       30.31    110.31 o 
  -1  -6  15        0.38      -70.86    101.57 o 
   0  -6  15       72.28      -52.99     92.62 o 
   1  -6  15      536.73      392.52    105.10 o 
   2  -6  15        7.81      -54.36     61.37 o 
   3  -6  15       14.05       12.84     60.51 o 
   4  -6  15        0.70      -32.43     59.10 o 
  -4  -5  15        0.59       40.55     98.28 o 
  -3  -5  15      441.64      420.49    130.69 o 
  -2  -5  15      206.15      220.99    111.22 o 
  -1  -5  15      564.77      401.17    119.80 o 
   0  -5  15       56.38       21.09     82.27 o 
   1  -5  15       58.27       22.83     82.71 o 
   2  -5  15       58.36       63.60     45.17 o 
   3  -5  15        4.20        5.16     57.59 o 
   4  -5  15      135.54       93.94     55.71 o 
   5  -5  15       93.46       65.84     42.29 o 
  -5  -4  15       14.41      -58.59     86.74 o 
  -4  -4  15      423.70      432.92    114.52 o 
  -3  -4  15     1115.42     1021.69    146.65 o 
  -2  -4  15      412.90      489.80    115.82 o 
  -1  -4  15     1218.87     1007.10    145.87 o 
   0  -4  15      106.02       60.19     87.47 o 
   1  -4  15      384.62      279.47     87.39 o 
   2  -4  15      258.94      247.01     45.95 o 
   3  -4  15      974.60     1009.35     97.16 o 
   4  -4  15       29.80       -0.04     49.04 o 
   5  -4  15       28.93       27.39     41.91 o 
  -5  -3  15       47.45      -35.74     80.45 o 
  -4  -3  15      358.12      443.33    109.91 o 
  -3  -3  15      155.44      113.06     85.23 o 
  -2  -3  15      735.02      759.72    124.46 o 
  -1  -3  15      241.16      211.52     99.90 o 
   0  -3  15      851.05      767.73    121.07 o 
   1  -3  15      669.02      766.69    114.13 o 
   2  -3  15     1951.58     2197.58    183.80 o 
   3  -3  15      348.79      323.32     58.55 o 
   4  -3  15       10.75      -27.43     42.87 o 
   5  -3  15      383.37      400.74     42.71 o 
  -6  -2  15      460.47      332.02    101.82 o 
  -5  -2  15      188.47       66.94     81.15 o 
  -4  -2  15        7.93      -37.98     70.72 o 
  -3  -2  15        7.39      -71.87     72.66 o 
  -2  -2  15     1096.24     1078.65    134.28 o 
  -1  -2  15       99.32      141.45     81.65 o 
   0  -2  15       75.66       54.29     77.28 o 
   1  -2  15       95.93       74.88     74.79 o 
   2  -2  15      281.81      320.70     48.06 o 
   3  -2  15        8.74      -14.74     45.03 o 
   4  -2  15      259.56      258.55     33.68 o 
   5  -2  15        6.09       -7.40     34.40 o 
  -6  -1  15      323.13      277.00     87.45 o 
  -5  -1  15        0.27       -7.10     71.17 o 
  -4  -1  15       20.55      -33.70     69.92 o 
  -3  -1  15       81.08       86.99     73.80 o 
  -2  -1  15     1375.85     1477.80    152.27 o 
  -1  -1  15       57.06      -17.20     70.68 o 
   0  -1  15      234.44      276.67     89.69 o 
   1  -1  15      100.61       84.32     36.67 o 
   2  -1  15      312.66      302.46     70.37 o 
   3  -1  15      521.33      510.36     61.28 o 
   4  -1  15       33.13       44.34     29.13 o 
   5  -1  15      167.31      121.86     36.26 o 
  -6   0  15      118.16       45.50     76.06 o 
  -5   0  15      151.11      149.97     78.10 o 
  -4   0  15      317.39      351.96     83.95 o 
  -3   0  15       67.79       47.39     68.33 o 
  -2   0  15       22.10       29.15     73.89 o 
  -1   0  15      411.63      628.08    100.60 o 
   0   0  15      130.39      179.38     76.83 o 
   1   0  15     1415.87     1447.87     64.06 o 
   2   0  15     1060.09     1187.61    128.96 o 
   3   0  15       15.06       24.17     37.23 o 
   4   0  15       65.54       35.77     30.40 o 
   5   0  15      122.93       64.68     37.82 o 
  -7   1  15      162.85      199.87     84.10 o 
  -6   1  15      222.22      160.70     83.60 o 
  -5   1  15        1.63      -50.24     61.40 o 
  -4   1  15      295.40      343.08     81.44 o 
  -3   1  15      109.94      149.86     75.84 o 
  -2   1  15      337.08      347.92     82.43 o 
  -1   1  15      336.89      412.35     82.78 o 
   0   1  15      479.78      544.43     35.78 o 
   1   1  15     2562.27     2673.47    207.62 o 
   2   1  15      239.27      211.13     42.20 o 
   3   1  15      157.35      116.68     54.01 o 
   4   1  15       75.03       38.95     61.99 o 
  -6   2  15      424.93      363.07     87.00 o 
  -5   2  15       80.76       55.17     69.17 o 
  -4   2  15        4.16       62.07     66.00 o 
  -3   2  15      174.40      169.48     71.86 o 
  -2   2  15        5.12        7.36     59.96 o 
  -1   2  15      488.25      470.23     45.55 o 
   0   2  15       10.95       11.99     29.74 o 
   1   2  15      370.82      328.70     94.10 o 
   2   2  15       12.64       34.79     38.97 o 
   3   2  15        8.95      -12.28     47.98 o 
   4   2  15       88.25      135.18     62.45 o 
  -6   3  15       90.74      134.90     81.03 o 
  -5   3  15      243.41      209.32     77.16 o 
  -4   3  15       19.29       32.83     63.72 o 
  -3   3  15       54.07       29.55     66.16 o 
  -2   3  15      160.56      138.76     35.74 o 
  -1   3  15      886.67      881.56    109.12 o 
   0   3  15        1.19       12.51     32.50 o 
   1   3  15       85.02       77.76     37.02 o 
   2   3  15      109.25       70.19     43.16 o 
   3   3  15        0.18        0.80     51.10 o 
  -6   4  15       36.87       20.57     71.77 o 
  -5   4  15      690.74      765.00    105.47 o 
  -4   4  15      197.48      254.50     79.44 o 
  -3   4  15      909.43      945.99     65.79 o 
  -2   4  15       61.60       62.45     36.24 o 
  -1   4  15        8.97        1.42     35.46 o 
   0   4  15      151.91      180.36     40.00 o 
   1   4  15       25.51       28.52     37.94 o 
   2   4  15        7.75      -30.56     67.25 o 
  -5   5  15      470.31      538.93     95.63 o 
  -4   5  15      615.33      695.57    109.18 o 
  -3   5  15     1500.74     1723.50     94.82 o 
  -2   5  15       42.02        9.92     37.52 o 
  -1   5  15      251.27      204.47     40.91 o 
   0   5  15      165.72      140.09     42.02 o 
   1   5  15       12.35       35.73     45.94 o 
  -4   6  15      121.17      146.67     48.53 o 
  -3   6  15       95.39       80.69     69.70 o 
  -2   6  15       26.51      -30.50     40.26 o 
  -1   6  15       45.78       55.22     43.76 o 
  -2  -6  16        1.27     -146.40    114.88 o 
  -1  -6  16      311.46      237.38    124.31 o 
   0  -6  16      203.02      223.11    109.46 o 
   1  -6  16      140.12      141.34    103.37 o 
   2  -6  16       32.38      -10.55     67.82 o 
   3  -6  16      120.18       37.27     71.47 o 
  -3  -5  16       58.95      -73.06    102.48 o 
  -2  -5  16       45.27      -21.31    114.94 o 
  -1  -5  16       82.83      -25.12    104.71 o 
   0  -5  16       12.55       -6.47     93.20 o 
   1  -5  16      205.52      225.78    101.78 o 
   2  -5  16       30.24      -66.90     57.40 o 
   3  -5  16       47.41       43.83     57.81 o 
   4  -5  16       16.18      -10.91     55.30 o 
  -4  -4  16        1.14      -16.44     99.42 o 
  -3  -4  16      863.32      701.07    136.95 o 
  -2  -4  16      439.98      364.84    118.04 o 
  -1  -4  16      438.36      323.83    112.92 o 
   0  -4  16      434.41      275.17    105.87 o 
   1  -4  16       48.34      -21.09     80.82 o 
   2  -4  16      814.34     1028.44    104.51 o 
   3  -4  16      101.09       95.35     55.52 o 
   4  -4  16       12.08      -14.58     53.88 o 
  -5  -3  16      251.11      158.97     97.09 o 
  -4  -3  16      181.68      283.39     98.78 o 
  -3  -3  16      715.71      672.86    127.46 o 
  -2  -3  16      421.62      467.02    117.24 o 
  -1  -3  16      980.05      981.27    143.33 o 
   0  -3  16       27.36      147.21     98.97 o 
   1  -3  16        8.42        2.96     81.58 o 
   2  -3  16      292.67      330.03     59.61 o 
   3  -3  16       46.50       19.82     48.69 o 
   4  -3  16       89.64       63.79     58.05 o 
  -5  -2  16      744.98      795.45    122.35 o 
  -4  -2  16        0.18      -10.96     79.60 o 
  -3  -2  16        0.17      -13.50     86.67 o 
  -2  -2  16        0.43      -52.14     80.68 o 
  -1  -2  16       12.46       -4.82     75.05 o 
   0  -2  16      838.27      932.73    136.53 o 
   1  -2  16        2.28        2.99     41.62 o 
   2  -2  16       23.26       29.18     48.15 o 
   3  -2  16      262.17      172.46     54.80 o 
   4  -2  16       11.80      -23.82     47.55 o 
  -5  -1  16      410.57      374.83    104.12 o 
  -4  -1  16      117.51      145.12     82.99 o 
  -3  -1  16       11.59      -35.72     72.61 o 
  -2  -1  16      198.30      262.46     98.29 o 
  -1  -1  16        1.71       80.00     87.49 o 
   0  -1  16      764.81     1006.02    130.97 o 
   1  -1  16       98.30       72.42     40.38 o 
   2  -1  16      363.85      337.31     55.47 o 
   3  -1  16        6.15       -4.92     47.52 o 
   4  -1  16       35.28       24.25     30.76 o 
  -6   0  16       54.02       53.91     76.84 o 
  -5   0  16      116.51      152.47     84.22 o 
  -4   0  16      587.62      575.16    104.62 o 
  -3   0  16      724.24      722.22    109.95 o 
  -2   0  16     2360.99     2637.81    208.24 o 
  -1   0  16       80.40      207.65     84.43 o 
   0   0  16        1.39       24.89     81.39 o 
   1   0  16        3.29       17.24     36.65 o 
   2   0  16      214.26      171.23     34.06 o 
   3   0  16       12.80       -2.61     34.53 o 
   4   0  16        1.02       -8.83     60.25 o 
  -6   1  16      199.53      158.80     92.02 o 
  -5   1  16      429.19      457.24     93.82 o 
  -4   1  16      316.17      391.30     94.76 o 
  -3   1  16     1696.82     1724.81    158.72 o 
  -2   1  16     2165.55     2297.58    193.58 o 
  -1   1  16        5.88       33.66     75.37 o 
   0   1  16       99.53      134.79     78.94 o 
   1   1  16      112.36      140.19     60.49 o 
   2   1  16      134.52      176.47     43.73 o 
   3   1  16        5.06       21.10     52.95 o 
  -6   2  16      291.30      291.81     86.56 o 
  -5   2  16       43.82       60.32     72.88 o 
  -4   2  16      126.03      129.76     74.39 o 
  -3   2  16      343.20      397.21     94.48 o 
  -2   2  16       66.33       84.47     75.63 o 
  -1   2  16       34.09       40.78     80.14 o 
   0   2  16        8.23       26.38     34.36 o 
   1   2  16      629.16      599.25    127.90 o 
   2   2  16       77.88       81.00     42.75 o 
   3   2  16        1.07       14.31     50.91 o 
  -5   3  16      263.30      235.62     83.19 o 
  -4   3  16      211.93      247.30     82.66 o 
  -3   3  16      168.88      226.96     83.63 o 
  -2   3  16       84.50       30.15     78.69 o 
  -1   3  16       49.92       45.01     35.78 o 
   0   3  16      153.24      123.32     38.67 o 
   1   3  16      596.46      628.92    122.82 o 
   2   3  16       37.47       -4.40     42.83 o 
  -5   4  16       31.73       80.41     75.18 o 
  -4   4  16      193.68      188.05     84.85 o 
  -3   4  16      151.63      230.40     86.87 o 
  -2   4  16       12.15      -30.21     36.58 o 
  -1   4  16       21.61        0.57     36.61 o 
   0   4  16      316.06      275.67     45.32 o 
   1   4  16      231.56      220.59     45.60 o 
  -4   5  16      434.33      520.71    107.55 o 
  -3   5  16      148.34      177.84     88.25 o 
  -2   5  16       19.67        4.29     36.86 o 
  -1   5  16       94.47       83.66     42.89 o 
  -1  -5  17      396.72      280.66    130.52 o 
   0  -5  17        1.93      -15.51    100.85 o 
   1  -5  17        5.05      -89.24     87.71 o 
   2  -5  17       21.66      -54.37     68.80 o 
  -3  -4  17       87.65       77.28    106.05 o 
  -2  -4  17      455.84      368.20    130.35 o 
  -1  -4  17      976.39      833.25    152.61 o 
   0  -4  17       30.34      -15.02     89.65 o 
   1  -4  17       30.80      109.03     93.54 o 
   2  -4  17       60.98       45.76     63.69 o 
   3  -4  17      245.92      300.69     71.67 o 
  -4  -3  17       82.01      188.48    101.33 o 
  -3  -3  17        0.31      -15.63     88.65 o 
  -2  -3  17      432.02      558.74    126.21 o 
  -1  -3  17      246.11      323.95    114.87 o 
   0  -3  17        4.57       19.09     97.15 o 
   1  -3  17        3.37      -28.15     85.45 o 
   2  -3  17      588.90      618.07     74.89 o 
   3  -3  17      532.25      495.89     74.62 o 
  -4  -2  17      170.73      212.77     97.42 o 
  -3  -2  17      217.57      151.53    104.90 o 
  -2  -2  17       12.68       76.89     94.60 o 
  -1  -2  17       23.47       75.73    100.90 o 
   0  -2  17        0.62      -66.63     88.73 o 
   1  -2  17       24.55       29.08     46.62 o 
   2  -2  17      540.34      531.41     71.15 o 
   3  -2  17       19.21       -9.26     49.26 o 
  -4  -1  17      442.83      476.05    107.59 o 
  -3  -1  17      191.91      271.64    105.98 o 
  -2  -1  17       16.85       10.76     88.41 o 
  -1  -1  17       21.55       55.44     87.08 o 
   0  -1  17      113.64      216.93     94.58 o 
   1  -1  17        0.60      -38.58     41.04 o 
   2  -1  17       41.04       32.76     45.56 o 
   3  -1  17       14.67      -23.67     47.01 o 
  -5   0  17      256.40      215.14     93.72 o 
  -4   0  17        2.10        0.76     76.61 o 
  -3   0  17        8.62      -28.09     80.68 o 
  -2   0  17       38.63       29.06     80.58 o 
  -1   0  17       44.13       24.37     81.53 o 
   0   0  17       28.54      -17.19     36.32 o 
   1   0  17      259.57      440.82    111.42 o 
  -5   1  17      195.70      234.08     90.65 o 
  -4   1  17       59.39       39.07     79.04 o 
  -3   1  17        0.11       38.48     79.51 o 
  -2   1  17      253.36      314.81     96.32 o 
  -1   1  17        1.06       21.25     86.30 o 
   0   1  17       19.35       45.07     81.91 o 
   1   1  17      523.04      718.26    125.64 o 
  -4   2  17       19.80      -71.29     81.05 o 
  -3   2  17       73.82      142.85     87.07 o 
  -2   2  17      215.25      198.34     89.37 o 
  -1   2  17       66.85       85.71     90.25 o 
   0   2  17        6.84       35.30     84.69 o 
   1   2  17        0.70        2.08     44.71 o 
   2   2  17       78.26       79.91     51.11 o 
  -4   3  17       10.20       16.88     75.44 o 
  -3   3  17      291.28      326.83     94.83 o 
  -2   3  17       44.98       87.13     84.69 o 
  -1   3  17      211.27      376.60    106.80 o 
   0   3  17       73.11       71.72     39.49 o 
   1   3  17      179.30      193.68     59.33 o 
  -3   4  17      930.96     1162.74    139.90 o 
  -2   4  17       51.11       82.91     87.94 o 
  -1   4  17       21.54       90.36     91.14 o 
  -2  -3  18      401.78      539.72    134.85 o 
  -1  -3  18      964.63      981.11    157.34 o 
   0  -3  18       93.69      158.51    114.08 o 
   1  -3  18      160.52      151.02     54.01 o 
  -3  -2  18       21.40      -83.10     99.25 o 
  -2  -2  18      166.58      172.86    112.41 o 
  -1  -2  18      107.59      138.95    104.73 o 
   0  -2  18       27.42       10.05    100.41 o 
   1  -2  18        8.08      -47.24     45.37 o 
  -3  -1  18       37.72        9.24     94.42 o 
  -2  -1  18      346.20      441.36    124.44 o 
  -1  -1  18        1.38      -27.59     93.03 o 
   0  -1  18       53.34      138.58     99.15 o 
   1  -1  18       95.75      144.44     47.28 o 
  -3   0  18      168.42      238.07    102.77 o 
  -2   0  18      637.39      877.46    133.85 o 
  -1   0  18       92.72      236.23    110.27 o 
   0   0  18      179.44      324.02    114.70 o 
   1   0  18        4.10      165.32    102.64 o 
  -3   1  18      502.53      693.52    123.20 o 
  -2   1  18      594.37      683.48    120.00 o 
  -1   1  18      306.80      328.64    112.03 o 
   0   1  18      394.72      490.79    115.89 o 
  -2   2  18        0.29       49.00     91.78 o 
  -1   2  18        5.81      -11.07     94.97 o 
                                                 
